# Supplementary material for: Quality control questions on Amazon’s Mechanical Turk (MTurk): A randomized trial of impact on the USAUDIT, PHQ-9, and GAD-7
Source: Behav Res Methods. 2021 Aug 6;54(2):885–97. doi: 10.3758/s13428-021-01665-8 (PMC8344397; doi:10.3758/s13428-021-01665-8)
Supplement: Supplementary file 4 — (Data Set 4, CSV - see SAS syntax for use) (CSV 308 kb) [file 13428_2021_1665_MOESM4_ESM.csv]

StartDate	EndDate	Status	Progress	Duration__in_seconds_	Finished	RecordedDate	ResponseId	DistributionChannel	UserLanguage	Q_RecaptchaScore	Consent	A1Gender	A1Ethnicity	A1Race	A1Age	A1Educ	A2Gender	A2Ethnicity	A2Phone	A2Race	A2Age	A2Educ	A2Plant	A3Gender	A3Color_1	A3Color_2	A3Color_3	A3Color_4	A3Color_5	A3Ethnicity	A3Race	A3Latveria	A3Age	A3Educ	A3School	A4Gender	A4Color_1	A4Color_2	A4Color_3	A4Color_4	A4Color_5	A4Ethnicity	A4Phone	A4Race	A4Latveria	A4Plant	A4Age	A4Educ	A4School
11/20/2020 14:56:18	11/20/2020 14:57:36	0	100	78	1	11/20/2020 14:57:36	R_28IdBFhFVpEDBc5	anonymous	EN	.7	1	1	2	1	25	4	0	0		0	0	0		0						0	0		0	0		0						0		0			0	0
11/20/2020 14:56:23	11/20/2020 14:57:43	0	100	80	1	11/20/2020 14:57:44	R_3GqvqO6f1B6XKLi	anonymous	EN	.9	1	2	2	1	38	5	0	0		0	0	0		0						0	0		0	0		0						0		0			0	0
11/20/2020 14:56:17	11/20/2020 14:57:51	0	100	94	1	11/20/2020 14:57:51	R_2c601eSO0SU1eq3	anonymous	EN	.9	1	2	1	2	35	5	0	0		0	0	0		0						0	0		0	0		0						0		0			0	0
11/20/2020 14:56:07	11/20/2020 14:57:56	0	100	109	1	11/20/2020 14:57:56	R_bg4h9LP4VYfh1lL	anonymous	EN	.7	1	2	2	1	32	4	0	0		0	0	0		0						0	0		0	0		0						0		0			0	0
11/20/2020 14:56:20	11/20/2020 14:57:56	0	100	96	1	11/20/2020 14:57:56	R_xhBaSROqfFUQM4V	anonymous	EN	.7	1	1	2	1	26	4	0	0		0	0	0		0						0	0		0	0		0						0		0			0	0
11/20/2020 14:57:01	11/20/2020 14:58:01	0	100	59	1	11/20/2020 14:58:01	R_30pmfmmpdka4fc9	anonymous	EN	.7	1	1	2	1	29	2	0	0		0	0	0		0						0	0		0	0		0						0		0			0	0
11/20/2020 14:56:09	11/20/2020 14:58:44	0	100	154	1	11/20/2020 14:58:44	R_3sjFYL7UdlZNjN4	anonymous	EN	.9	1	2	2	1	39	2	0	0		0	0	0		0						0	0		0	0		0						0		0			0	0
11/20/2020 14:56:15	11/20/2020 14:58:51	0	100	156	1	11/20/2020 14:58:51	R_10BPkAIQeqtgRD6	anonymous	EN	.7	1	1	2	1	36	4	0	0		0	0	0		0						0	0		0	0		0						0		0			0	0
11/20/2020 14:55:29	11/20/2020 14:58:56	0	100	206	1	11/20/2020 14:58:56	R_5jxpZ2lmTP5fyQp	anonymous	EN	.9	1	1	2	1	33	2	0	0		0	0	0		0						0	0		0	0		0						0		0			0	0
11/20/2020 14:56:43	11/20/2020 14:58:58	0	100	134	1	11/20/2020 14:58:58	R_1OlAays10Y1PXfo	anonymous	EN	.9	1	2	1	1	24	4	0	0		0	0	0		0						0	0		0	0		0						0		0			0	0
11/20/2020 14:57:32	11/20/2020 14:59:02	0	100	90	1	11/20/2020 14:59:02	R_AoHbcQSQAeXeOpr	anonymous	EN	.9	1	2	2	4	19	2	0	0		0	0	0		0						0	0		0	0		0						0		0			0	0
11/20/2020 14:57:22	11/20/2020 14:59:04	0	100	101	1	11/20/2020 14:59:04	R_2TYKNhn8YPqcsDX	anonymous	EN	.9	1	1	2	4	38	4	0	0		0	0	0		0						0	0		0	0		0						0		0			0	0
11/20/2020 14:56:39	11/20/2020 14:59:07	0	100	148	1	11/20/2020 14:59:07	R_2s7NjFHnz7DpZIU	anonymous	EN	.9	1	2	2	1	30	4	0	0		0	0	0		0						0	0		0	0		0						0		0			0	0
11/20/2020 14:56:03	11/20/2020 14:59:12	0	100	189	1	11/20/2020 14:59:12	R_BzZW0sRZbvGNBPb	anonymous	EN	.7	1	2	2	7	26	3	0	0		0	0	0		0						0	0		0	0		0						0		0			0	0
11/20/2020 14:57:38	11/20/2020 14:59:16	0	100	98	1	11/20/2020 14:59:17	R_3RqKNHZ5Bf980v1	anonymous	EN	.9	1	2	2	2	28	4	0	0		0	0	0		0						0	0		0	0		0						0		0			0	0
11/20/2020 14:58:08	11/20/2020 14:59:41	0	100	92	1	11/20/2020 14:59:41	R_3FQE0MI80QgMCX2	anonymous	EN	.7	1	2	1	1	38	4	0	0		0	0	0		0						0	0		0	0		0						0		0			0	0
11/20/2020 14:58:17	11/20/2020 14:59:51	0	100	93	1	11/20/2020 14:59:51	R_cBHMNbOni5P6NON	anonymous	EN	.9	1	1	2	1	45	4	0	0		0	0	0		0						0	0		0	0		0						0		0			0	0
11/20/2020 14:57:05	11/20/2020 14:59:55	0	100	170	1	11/20/2020 14:59:56	R_8AfTJm1PcrcqfcZ	anonymous	EN	.9	1	1	2	4	26	4	0	0		0	0	0		0						0	0		0	0		0						0		0			0	0
11/20/2020 14:57:15	11/20/2020 15:00:12	0	100	176	1	11/20/2020 15:00:12	R_3dEUXxsPwi7J0d3	anonymous	EN	.9	1	1	2	1	35	4	0	0		0	0	0		0						0	0		0	0		0						0		0			0	0
11/20/2020 14:56:34	11/20/2020 15:00:21	0	100	226	1	11/20/2020 15:00:21	R_2wEmIiAToscohFC	anonymous	EN	.7	1	1	2	1	47	4	0	0		0	0	0		0						0	0		0	0		0						0		0			0	0
11/20/2020 14:57:04	11/20/2020 15:00:22	0	100	198	1	11/20/2020 15:00:22	R_1QmjsjWFgagfCL1	anonymous	EN	.9	1	1	2	1	36	4	0	0		0	0	0		0						0	0		0	0		0						0		0			0	0
11/20/2020 14:56:07	11/20/2020 15:00:28	0	100	261	1	11/20/2020 15:00:28	R_2Sk9xFdrFvCIgIJ	anonymous	EN	.9	1	2	2	1	32	2	0	0		0	0	0		0						0	0		0	0		0						0		0			0	0
11/20/2020 14:58:24	11/20/2020 15:00:33	0	100	128	1	11/20/2020 15:00:34	R_1mhnyVrI0LTjsLP	anonymous	EN	.9	1	2	2	1	28	5	0	0		0	0	0		0						0	0		0	0		0						0		0			0	0
11/20/2020 14:57:44	11/20/2020 15:00:38	0	100	174	1	11/20/2020 15:00:38	R_3HNDFQi0i7jJd0U	anonymous	EN	.7	1	1	2	1	40	4	0	0		0	0	0		0						0	0		0	0		0						0		0			0	0
11/20/2020 14:58:16	11/20/2020 15:00:43	0	100	147	1	11/20/2020 15:00:44	R_3JXnQ8XMmnUqFep	anonymous	EN	.9	1	1	1	3	33	4	0	0		0	0	0		0						0	0		0	0		0						0		0			0	0
11/20/2020 14:57:50	11/20/2020 15:00:46	0	100	176	1	11/20/2020 15:00:46	R_wXLzmlReHwPd0AN	anonymous	EN	.9	1	1	2	1	26	2	0	0		0	0	0		0						0	0		0	0		0						0		0			0	0
11/20/2020 14:58:31	11/20/2020 15:00:56	0	100	145	1	11/20/2020 15:00:56	R_ZmgIG9Z4OEvvwqJ	anonymous	EN	.9	1	2	2	4	62	4	0	0		0	0	0		0						0	0		0	0		0						0		0			0	0
11/20/2020 14:59:11	11/20/2020 15:01:32	0	100	140	1	11/20/2020 15:01:32	R_wL8Xst3cPusxoT7	anonymous	EN	.9	1	1	2	1	50	4	0	0		0	0	0		0						0	0		0	0		0						0		0			0	0
11/20/2020 14:57:08	11/20/2020 15:01:42	0	100	273	1	11/20/2020 15:01:42	R_2VvXU50pAXgNjFa	anonymous	EN	.7	1	1	2	1	27	4	0	0		0	0	0		0						0	0		0	0		0						0		0			0	0
11/20/2020 14:59:06	11/20/2020 15:01:53	0	100	167	1	11/20/2020 15:01:53	R_3G32E0PAZNq1D2J	anonymous	EN	.7	1	1	2	1	59	2	0	0		0	0	0		0						0	0		0	0		0						0		0			0	0
11/20/2020 14:59:20	11/20/2020 15:02:02	0	100	161	1	11/20/2020 15:02:02	R_3M0rrrJ6AotEc63	anonymous	EN	.9	1	1	2	4	57	5	0	0		0	0	0		0						0	0		0	0		0						0		0			0	0
11/20/2020 14:55:49	11/20/2020 15:02:02	0	100	373	1	11/20/2020 15:02:03	R_2UgXoVxgbKvWMaR	anonymous	EN	.9	1	1	2	1	28	5	0	0		0	0	0		0						0	0		0	0		0						0		0			0	0
11/20/2020 14:57:35	11/20/2020 15:02:03	0	100	267	1	11/20/2020 15:02:03	R_1JEeZkU6tKyaiWE	anonymous	EN	.9	1	2	2	1	63	4	0	0		0	0	0		0						0	0		0	0		0						0		0			0	0
11/20/2020 15:00:10	11/20/2020 15:02:05	0	100	114	1	11/20/2020 15:02:05	R_XAP00rEFsFMoRNv	anonymous	EN	.7	1	1	2	1	31	4	0	0		0	0	0		0						0	0		0	0		0						0		0			0	0
11/20/2020 15:00:38	11/20/2020 15:02:13	0	100	94	1	11/20/2020 15:02:13	R_1dK522nQUVDgVTF	anonymous	EN	.9	1	2	1	1	46	4	0	0		0	0	0		0						0	0		0	0		0						0		0			0	0
11/20/2020 14:59:34	11/20/2020 15:02:22	0	100	167	1	11/20/2020 15:02:22	R_2dhZ4gJPtyKEZlS	anonymous	EN	.9	1	2	2	1	56	6	0	0		0	0	0		0						0	0		0	0		0						0		0			0	0
11/20/2020 15:00:59	11/20/2020 15:02:24	0	100	85	1	11/20/2020 15:02:25	R_2EAVi3YUiuazZDK	anonymous	EN	.9	1	1	1	1	47	4	0	0		0	0	0		0						0	0		0	0		0						0		0			0	0
11/20/2020 14:57:42	11/20/2020 15:03:08	0	100	326	1	11/20/2020 15:03:09	R_QgZCu5wsssgP5XH	anonymous	EN	.9	1	2	2	1	64	4	0	0		0	0	0		0						0	0		0	0		0						0		0			0	0
11/20/2020 15:00:21	11/20/2020 15:03:09	0	100	168	1	11/20/2020 15:03:09	R_3NWAtJduJxhLhWT	anonymous	EN	.7	1	1	1	2	43	5	0	0		0	0	0		0						0	0		0	0		0						0		0			0	0
11/20/2020 14:59:57	11/20/2020 15:03:15	0	100	197	1	11/20/2020 15:03:15	R_Aie172puN3FVfY5	anonymous	EN	.9	1	2	2	1	31	4	0	0		0	0	0		0						0	0		0	0		0						0		0			0	0
11/20/2020 15:00:15	11/20/2020 15:03:16	0	100	180	1	11/20/2020 15:03:17	R_UEF9sozZzCLv7R7	anonymous	EN	.9	1	2	2	1	64	2	0	0		0	0	0		0						0	0		0	0		0						0		0			0	0
11/20/2020 14:59:36	11/20/2020 15:03:27	0	100	231	1	11/20/2020 15:03:27	R_URAVPyCyAeGKc7v	anonymous	EN	.9	1	2	2	1	70	6	0	0		0	0	0		0						0	0		0	0		0						0		0			0	0
11/20/2020 15:00:59	11/20/2020 15:03:29	0	100	150	1	11/20/2020 15:03:30	R_qztHo794Nx6W52N	anonymous	EN	.9	1	1	2	1	27	2	0	0		0	0	0		0						0	0		0	0		0						0		0			0	0
11/20/2020 15:00:55	11/20/2020 15:03:39	0	100	164	1	11/20/2020 15:03:39	R_NX4Wx5VGPueTxbr	anonymous	EN	.9	1	1	2	1	27	2	0	0		0	0	0		0						0	0		0	0		0						0		0			0	0
11/20/2020 15:02:17	11/20/2020 15:03:45	0	100	88	1	11/20/2020 15:03:45	R_5asPMDzYiyit1wR	anonymous	EN	.9	1	1	1	1	33	4	0	0		0	0	0		0						0	0		0	0		0						0		0			0	0
11/20/2020 14:58:21	11/20/2020 15:03:49	0	100	327	1	11/20/2020 15:03:49	R_1JXznylQUrAUaFP	anonymous	EN	.7	1	1	1	1	27	4	0	0		0	0	0		0						0	0		0	0		0						0		0			0	0
11/20/2020 15:01:31	11/20/2020 15:04:07	0	100	155	1	11/20/2020 15:04:07	R_3nBna6rXexB07Pl	anonymous	EN	.9	1	2	2	1	39	5	0	0		0	0	0		0						0	0		0	0		0						0		0			0	0
11/20/2020 15:02:38	11/20/2020 15:04:10	0	100	91	1	11/20/2020 15:04:10	R_z1LyqzY5L3BTCGR	anonymous	EN	.9	1	2	2	1	28	3	0	0		0	0	0		0						0	0		0	0		0						0		0			0	0
11/20/2020 15:02:31	11/20/2020 15:04:17	0	100	105	1	11/20/2020 15:04:17	R_2dXyRLRb28mY6Nk	anonymous	EN	.3	1	2	2	1	25	2	0	0		0	0	0		0						0	0		0	0		0						0		0			0	0
11/20/2020 14:59:32	11/20/2020 15:04:24	0	100	292	1	11/20/2020 15:04:24	R_24N3mzOXrPv2lsx	anonymous	EN	.9	1	2	2	1	31	4	0	0		0	0	0		0						0	0		0	0		0						0		0			0	0
11/20/2020 15:01:40	11/20/2020 15:04:28	0	100	167	1	11/20/2020 15:04:28	R_3QFRBHFlkaCWH5h	anonymous	EN	.3	1	2	2	1	28	5	0	0		0	0	0		0						0	0		0	0		0						0		0			0	0
11/20/2020 15:02:23	11/20/2020 15:04:28	0	100	125	1	11/20/2020 15:04:29	R_2ZCBHuKnlI7dwui	anonymous	EN	.7	1	1	1	2	32	5	0	0		0	0	0		0						0	0		0	0		0						0		0			0	0
11/20/2020 15:02:00	11/20/2020 15:04:29	0	100	148	1	11/20/2020 15:04:29	R_8kUUWswd7Hk7Dgd	anonymous	EN	.9	1	2	2	4	45	6	0	0		0	0	0		0						0	0		0	0		0						0		0			0	0
11/20/2020 15:01:08	11/20/2020 15:04:35	0	100	206	1	11/20/2020 15:04:36	R_3iEJckteosnp4dj	anonymous	EN	.9	1	2	2	2	33	2	0	0		0	0	0		0						0	0		0	0		0						0		0			0	0
11/20/2020 15:02:03	11/20/2020 15:04:41	0	100	158	1	11/20/2020 15:04:41	R_2BrDwbjKp2aH34t	anonymous	EN	.9	1	1	2	1	41	2	0	0		0	0	0		0						0	0		0	0		0						0		0			0	0
11/20/2020 14:58:18	11/20/2020 15:04:47	0	100	388	1	11/20/2020 15:04:47	R_TbFB4prdm5DkNPz	anonymous	EN	.9	1	1	2	1	34	4	0	0		0	0	0		0						0	0		0	0		0						0		0			0	0
11/20/2020 15:03:15	11/20/2020 15:04:48	0	100	93	1	11/20/2020 15:04:48	R_7OIpmWWqCM06hwt	anonymous	EN	.9	1	1	2	4	45	4	0	0		0	0	0		0						0	0		0	0		0						0		0			0	0
11/20/2020 14:57:50	11/20/2020 15:04:58	0	100	428	1	11/20/2020 15:04:58	R_22Kro6yi2BA5MRB	anonymous	EN	.9	1	1	2	1	30	2	0	0		0	0	0		0						0	0		0	0		0						0		0			0	0
11/20/2020 15:04:06	11/20/2020 15:05:12	0	100	65	1	11/20/2020 15:05:12	R_WDQXbVchkrkH5q9	anonymous	EN	.9	1	1	2	1	28	4	0	0		0	0	0		0						0	0		0	0		0						0		0			0	0
11/20/2020 15:03:00	11/20/2020 15:05:24	0	100	144	1	11/20/2020 15:05:24	R_2477f701QFoTp1X	anonymous	EN	.9	1	1	1	2	38	5	0	0		0	0	0		0						0	0		0	0		0						0		0			0	0
11/20/2020 14:56:06	11/20/2020 15:05:25	0	100	558	1	11/20/2020 15:05:25	R_OJwXmHeajqYYNdD	anonymous	EN	.7	1	1	2	1	59	4	0	0		0	0	0		0						0	0		0	0		0						0		0			0	0
11/20/2020 15:00:34	11/20/2020 15:05:37	0	100	302	1	11/20/2020 15:05:38	R_uaf2RNKcntEnmhj	anonymous	EN	.9	1	1	2	1	78	3	0	0		0	0	0		0						0	0		0	0		0						0		0			0	0
11/20/2020 15:02:45	11/20/2020 15:05:46	0	100	180	1	11/20/2020 15:05:47	R_29tzw8IGOCnlTuI	anonymous	EN	.9	1	1	1	1	33	5	0	0		0	0	0		0						0	0		0	0		0						0		0			0	0
11/20/2020 15:04:19	11/20/2020 15:05:58	0	100	99	1	11/20/2020 15:05:58	R_30pN8dlqSuMhYGB	anonymous	EN	.7	1	1	2	2	30	5	0	0		0	0	0		0						0	0		0	0		0						0		0			0	0
11/20/2020 14:59:56	11/20/2020 15:06:03	0	100	366	1	11/20/2020 15:06:03	R_1mCvVaYYhadsqDP	anonymous	EN	.9	1	2	2	1	27	4	0	0		0	0	0		0						0	0		0	0		0						0		0			0	0
11/20/2020 15:04:01	11/20/2020 15:06:08	0	100	126	1	11/20/2020 15:06:08	R_URA4xV6lqWZetwt	anonymous	EN	.9	1	1	2	1	63	5	0	0		0	0	0		0						0	0		0	0		0						0		0			0	0
11/20/2020 14:59:03	11/20/2020 15:06:25	0	100	441	1	11/20/2020 15:06:25	R_3KO3Ici8M9pq222	anonymous	EN	.9	1	1	2	1	43	4	0	0		0	0	0		0						0	0		0	0		0						0		0			0	0
11/20/2020 15:04:03	11/20/2020 15:06:25	0	100	142	1	11/20/2020 15:06:25	R_1CDXtFsIvQNYwCQ	anonymous	EN	.9	1	1	2	1	28	4	0	0		0	0	0		0						0	0		0	0		0						0		0			0	0
11/20/2020 14:59:17	11/20/2020 15:06:41	0	100	444	1	11/20/2020 15:06:41	R_OKkUJbkvar0saY1	anonymous	EN	.9	1	2	2	6	56	4	0	0		0	0	0		0						0	0		0	0		0						0		0			0	0
11/20/2020 15:03:45	11/20/2020 15:06:44	0	100	179	1	11/20/2020 15:06:44	R_2s5pE4R46PaAIpY	anonymous	EN	.9	1	2	1	1	34	4	0	0		0	0	0		0						0	0		0	0		0						0		0			0	0
11/20/2020 15:05:03	11/20/2020 15:06:50	0	100	107	1	11/20/2020 15:06:51	R_ulcufKS8C6eVwxr	anonymous	EN	.9	1	1	2	1	33	2	0	0		0	0	0		0						0	0		0	0		0						0		0			0	0
11/20/2020 15:02:14	11/20/2020 15:07:18	0	100	304	1	11/20/2020 15:07:18	R_2rGFN0TPcIgmT4j	anonymous	EN	.9	1	1	1	1	34	4	0	0		0	0	0		0						0	0		0	0		0						0		0			0	0
11/20/2020 15:04:42	11/20/2020 15:07:28	0	100	166	1	11/20/2020 15:07:28	R_12AzkFvERW9aRAo	anonymous	EN		1	1	2	1	35	5	0	0		0	0	0		0						0	0		0	0		0						0		0			0	0
11/20/2020 14:55:36	11/20/2020 15:07:29	0	100	712	1	11/20/2020 15:07:29	R_Wk4c3HqZIKv4FC9	anonymous	EN	.9	1	2	2	2	26	4	0	0		0	0	0		0						0	0		0	0		0						0		0			0	0
11/20/2020 15:04:03	11/20/2020 15:07:54	0	100	230	1	11/20/2020 15:07:54	R_3h6AP8TSJtzyP4u	anonymous	EN	.9	1	1	2	1	65	3	0	0		0	0	0		0						0	0		0	0		0						0		0			0	0
11/20/2020 15:06:40	11/20/2020 15:08:16	0	100	95	1	11/20/2020 15:08:16	R_1LLjLWMjiYBUOZ4	anonymous	EN	.9	1	1	2	1	28	4	0	0		0	0	0		0						0	0		0	0		0						0		0			0	0
11/20/2020 15:05:20	11/20/2020 15:08:19	0	100	179	1	11/20/2020 15:08:20	R_2wQSbpLu1czQWli	anonymous	EN	.9	1	2	2	1	60	4	0	0		0	0	0		0						0	0		0	0		0						0		0			0	0
11/20/2020 14:57:04	11/20/2020 15:08:36	0	100	691	1	11/20/2020 15:08:36	R_24GBYkZHpAdpWaD	anonymous	EN	.9	1	1	2	1	34	1	0	0		0	0	0		0						0	0		0	0		0						0		0			0	0
11/20/2020 15:05:59	11/20/2020 15:08:38	0	100	159	1	11/20/2020 15:08:39	R_3kjE2XCIAHLvWlB	anonymous	EN	.9	1	2	2	1	51	2	0	0		0	0	0		0						0	0		0	0		0						0		0			0	0
11/20/2020 15:05:31	11/20/2020 15:08:47	0	100	195	1	11/20/2020 15:08:47	R_CjdVdPS82cySIud	anonymous	EN	.9	1	1	2	2	53	5	0	0		0	0	0		0						0	0		0	0		0						0		0			0	0
11/20/2020 15:04:58	11/20/2020 15:08:52	0	100	234	1	11/20/2020 15:08:52	R_OkBhP0niUBgYlvr	anonymous	EN	.9	1	2	2	1	72	3	0	0		0	0	0		0						0	0		0	0		0						0		0			0	0
11/20/2020 15:05:03	11/20/2020 15:08:53	0	100	229	1	11/20/2020 15:08:53	R_2bNvILrfod7RVJo	anonymous	EN	.9	1	2	2	1	35	3	0	0		0	0	0		0						0	0		0	0		0						0		0			0	0
11/20/2020 15:07:17	11/20/2020 15:08:59	0	100	101	1	11/20/2020 15:08:59	R_1fenZs6VzR5d4Vj	anonymous	EN	.7	1	2	1	2	44	5	0	0		0	0	0		0						0	0		0	0		0						0		0			0	0
11/20/2020 15:07:21	11/20/2020 15:09:04	0	100	102	1	11/20/2020 15:09:04	R_pRWAGEinlFEA6KR	anonymous	EN	.9	1	1	2	1	34	4	0	0		0	0	0		0						0	0		0	0		0						0		0			0	0
11/20/2020 15:07:15	11/20/2020 15:09:08	0	100	113	1	11/20/2020 15:09:08	R_1LhQnlEWluqeCsv	anonymous	EN	.7	1	1	2	4	37	4	0	0		0	0	0		0						0	0		0	0		0						0		0			0	0
11/20/2020 15:07:01	11/20/2020 15:09:08	0	100	126	1	11/20/2020 15:09:08	R_1LHevEcThz4AZoZ	anonymous	EN	.9	1	1	2	1	23	4	0	0		0	0	0		0						0	0		0	0		0						0		0			0	0
11/20/2020 15:05:58	11/20/2020 15:09:22	0	100	203	1	11/20/2020 15:09:22	R_VOr4Oym0UpSIVYB	anonymous	EN	.9	1	1	1	1	43	4	0	0		0	0	0		0						0	0		0	0		0						0		0			0	0
11/20/2020 15:07:39	11/20/2020 15:09:22	0	100	103	1	11/20/2020 15:09:23	R_xgA3eG3pNQnuWfD	anonymous	EN	.9	1	1	2	1	35	2	0	0		0	0	0		0						0	0		0	0		0						0		0			0	0
11/20/2020 15:06:59	11/20/2020 15:09:34	0	100	154	1	11/20/2020 15:09:34	R_Z8cxxiz3fUzch8J	anonymous	EN	.9	1	2	1	2	28	4	0	0		0	0	0		0						0	0		0	0		0						0		0			0	0
11/20/2020 15:02:57	11/20/2020 15:09:39	0	100	402	1	11/20/2020 15:09:40	R_1OQ8vN7gnq41hqN	anonymous	EN	.9	1	1	2	1	20	4	0	0		0	0	0		0						0	0		0	0		0						0		0			0	0
11/20/2020 15:07:16	11/20/2020 15:09:42	0	100	146	1	11/20/2020 15:09:42	R_2PnDtrlGmyixM2v	anonymous	EN	.9	1	1	2	1	25	4	0	0		0	0	0		0						0	0		0	0		0						0		0			0	0
11/20/2020 15:07:18	11/20/2020 15:10:12	0	100	174	1	11/20/2020 15:10:12	R_sUnKxelghrTdx8l	anonymous	EN	.9	1	1	2	1	63	3	0	0		0	0	0		0						0	0		0	0		0						0		0			0	0
11/20/2020 15:07:56	11/20/2020 15:10:13	0	100	136	1	11/20/2020 15:10:13	R_XNRwhjmYJq1VXy1	anonymous	EN	.7	1	1	2	2	46	5	0	0		0	0	0		0						0	0		0	0		0						0		0			0	0
11/20/2020 15:07:29	11/20/2020 15:10:15	0	100	165	1	11/20/2020 15:10:15	R_1BX8mpuvQThHXpv	anonymous	EN	.9	1	2	2	1	41	4	0	0		0	0	0		0						0	0		0	0		0						0		0			0	0
11/20/2020 15:02:13	11/20/2020 15:10:26	0	100	492	1	11/20/2020 15:10:26	R_2QDPeC23Na9C0fV	anonymous	EN	.9	1	2	2	1	58	4	0	0		0	0	0		0						0	0		0	0		0						0		0			0	0
11/20/2020 15:08:33	11/20/2020 15:11:30	0	100	177	1	11/20/2020 15:11:30	R_1cUrGmw2Po8EHFp	anonymous	EN	.9	1	1	2	1	22	2	0	0		0	0	0		0						0	0		0	0		0						0		0			0	0
11/20/2020 15:08:29	11/20/2020 15:11:34	0	100	185	1	11/20/2020 15:11:35	R_3iqiXMIW1Ot5Pi4	anonymous	EN	.9	1	1	2	1	28	4	0	0		0	0	0		0						0	0		0	0		0						0		0			0	0
11/20/2020 15:05:10	11/20/2020 15:11:39	0	100	388	1	11/20/2020 15:11:39	R_32XD46SIUgfRae0	anonymous	EN	.9	1	1	2	1	58	2	0	0		0	0	0		0						0	0		0	0		0						0		0			0	0
11/20/2020 15:07:44	11/20/2020 15:11:56	0	100	252	1	11/20/2020 15:11:56	R_1Ny0XXO70ZwfQfY	anonymous	EN	.9	1	2	1	2	25	4	0	0		0	0	0		0						0	0		0	0		0						0		0			0	0
11/20/2020 15:05:25	11/20/2020 15:11:59	0	100	394	1	11/20/2020 15:12:00	R_1DpbnokiA2D6Oqa	anonymous	EN	.9	1	2	2	1	48	4	0	0		0	0	0		0						0	0		0	0		0						0		0			0	0
11/20/2020 15:09:50	11/20/2020 15:12:08	0	100	138	1	11/20/2020 15:12:09	R_28CJBScVFzaw9k1	anonymous	EN	.9	1	1	1	1	45	4	0	0		0	0	0		0						0	0		0	0		0						0		0			0	0
11/20/2020 15:09:42	11/20/2020 15:12:11	0	100	148	1	11/20/2020 15:12:11	R_3szxDT0qdpX6ER0	anonymous	EN	.9	1	2	2	1	26	2	0	0		0	0	0		0						0	0		0	0		0						0		0			0	0
11/20/2020 15:11:03	11/20/2020 15:12:25	0	100	81	1	11/20/2020 15:12:25	R_zeak7LqvDaiyBIB	anonymous	EN	.9	1	1	1	1	49	5	0	0		0	0	0		0						0	0		0	0		0						0		0			0	0
11/20/2020 15:11:08	11/20/2020 15:12:43	0	100	95	1	11/20/2020 15:12:43	R_2wHLuqBbFo1nBi6	anonymous	EN	.9	1	1	2	1	28	4	0	0		0	0	0		0						0	0		0	0		0						0		0			0	0
11/20/2020 15:11:05	11/20/2020 15:12:52	0	100	106	1	11/20/2020 15:12:52	R_30dhymhffZuWFcc	anonymous	EN	.7	1	1	2	2	54	4	0	0		0	0	0		0						0	0		0	0		0						0		0			0	0
11/20/2020 15:10:56	11/20/2020 15:13:00	0	100	123	1	11/20/2020 15:13:00	R_AuHMAikXQ6hskpz	anonymous	EN	.9	1	2	2	1	51	4	0	0		0	0	0		0						0	0		0	0		0						0		0			0	0
11/20/2020 15:10:07	11/20/2020 15:13:27	0	100	200	1	11/20/2020 15:13:27	R_3QGJH51uGyhnBje	anonymous	EN	.9	1	2	2	1	41	2	0	0		0	0	0		0						0	0		0	0		0						0		0			0	0
11/20/2020 15:11:00	11/20/2020 15:13:30	0	100	150	1	11/20/2020 15:13:30	R_V2SXp3MC2YTVAxX	anonymous	EN	.9	1	1	2	1	55	4	0	0		0	0	0		0						0	0		0	0		0						0		0			0	0
11/20/2020 15:11:42	11/20/2020 15:13:35	0	100	113	1	11/20/2020 15:13:36	R_2QiJeJjtMXH2jip	anonymous	EN	.9	1	1	2	1	22	2	0	0		0	0	0		0						0	0		0	0		0						0		0			0	0
11/20/2020 15:12:15	11/20/2020 15:13:36	0	100	81	1	11/20/2020 15:13:37	R_1gbxaojDiCLHFBV	anonymous	EN	.9	1	1	2	1	28	4	0	0		0	0	0		0						0	0		0	0		0						0		0			0	0
11/20/2020 15:10:58	11/20/2020 15:13:38	0	100	159	1	11/20/2020 15:13:38	R_21FaIt8FTJpcCb4	anonymous	EN	.3	1	2	1	1	35	4	0	0		0	0	0		0						0	0		0	0		0						0		0			0	0
11/20/2020 15:05:37	11/20/2020 15:13:41	0	100	483	1	11/20/2020 15:13:41	R_tSg21dgSgaVwdVv	anonymous	EN	.9	1	1	1	2	32	4	0	0		0	0	0		0						0	0		0	0		0						0		0			0	0
11/20/2020 15:10:39	11/20/2020 15:13:50	0	100	190	1	11/20/2020 15:13:50	R_25N4Ew4JimzRGzr	anonymous	EN	.9	1	2	1	1	46	4	0	0		0	0	0		0						0	0		0	0		0						0		0			0	0
11/20/2020 15:10:04	11/20/2020 15:13:55	0	100	231	1	11/20/2020 15:13:55	R_1k00PxIw7L9tMYB	anonymous	EN	.9	1	1	2	4	39	2	0	0		0	0	0		0						0	0		0	0		0						0		0			0	0
11/20/2020 15:12:35	11/20/2020 15:13:58	0	100	82	1	11/20/2020 15:13:58	R_2cBktFsVkCgAiDD	anonymous	EN	.9	1	2	2	1	30	5	0	0		0	0	0		0						0	0		0	0		0						0		0			0	0
11/20/2020 15:11:41	11/20/2020 15:14:06	0	100	144	1	11/20/2020 15:14:06	R_31znfs1pDEnjDtq	anonymous	EN	.7	1	1	2	1	30	4	0	0		0	0	0		0						0	0		0	0		0						0		0			0	0
11/20/2020 15:10:58	11/20/2020 15:14:15	0	100	196	1	11/20/2020 15:14:15	R_TgVZbm8VKwFTxS1	anonymous	EN	.7	1	2	2	2	40	4	0	0		0	0	0		0						0	0		0	0		0						0		0			0	0
11/20/2020 15:06:38	11/20/2020 15:14:23	0	100	464	1	11/20/2020 15:14:23	R_XidWMiWos8CJtFn	anonymous	EN	.9	1	1	1	2	30	5	0	0		0	0	0		0						0	0		0	0		0						0		0			0	0
11/20/2020 15:11:22	11/20/2020 15:14:33	0	100	191	1	11/20/2020 15:14:34	R_3mdWhMtIltJMHVn	anonymous	EN	.9	1	2	2	1	61	1	0	0		0	0	0		0						0	0		0	0		0						0		0			0	0
11/20/2020 15:08:54	11/20/2020 15:14:51	0	100	356	1	11/20/2020 15:14:51	R_1kM3HqPzPV7OuOU	anonymous	EN	.9	1	1	2	1	52	4	0	0		0	0	0		0						0	0		0	0		0						0		0			0	0
11/20/2020 15:12:15	11/20/2020 15:14:57	0	100	161	1	11/20/2020 15:14:57	R_1rOmV5IeuCcTwWB	anonymous	EN	.9	1	2	2	1	53	4	0	0		0	0	0		0						0	0		0	0		0						0		0			0	0
11/20/2020 15:11:56	11/20/2020 15:15:27	0	100	210	1	11/20/2020 15:15:27	R_1Lp1hEy6Z9hbQNc	anonymous	EN	.9	1	1	1	2	32	5	0	0		0	0	0		0						0	0		0	0		0						0		0			0	0
11/20/2020 15:10:29	11/20/2020 15:15:43	0	100	314	1	11/20/2020 15:15:43	R_3fSMN5FSBpukMxW	anonymous	EN	.7	1	2	2	1	33	4	0	0		0	0	0		0						0	0		0	0		0						0		0			0	0
11/20/2020 15:13:50	11/20/2020 15:15:45	0	100	115	1	11/20/2020 15:15:45	R_1GPo5jyIkZ8NeEw	anonymous	EN	.9	1	1	1	2	32	5	0	0		0	0	0		0						0	0		0	0		0						0		0			0	0
11/20/2020 15:11:09	11/20/2020 15:15:53	0	100	284	1	11/20/2020 15:15:54	R_3qJckROeSw1VfXz	anonymous	EN	.9	1	2	1	1	38	4	0	0		0	0	0		0						0	0		0	0		0						0		0			0	0
11/20/2020 15:14:00	11/20/2020 15:15:54	0	100	114	1	11/20/2020 15:15:54	R_tWNkLVMKbDDQDFT	anonymous	EN	.9	1	1	2	1	41	3	0	0		0	0	0		0						0	0		0	0		0						0		0			0	0
11/20/2020 15:04:52	11/20/2020 15:16:11	0	100	679	1	11/20/2020 15:16:11	R_3OoZ1XR7GmAvcS0	anonymous	EN	.9	1	1	2	2	29	3	0	0		0	0	0		0						0	0		0	0		0						0		0			0	0
11/20/2020 15:14:22	11/20/2020 15:16:23	0	100	121	1	11/20/2020 15:16:23	R_07EIWauVjQW9xfP	anonymous	EN	.9	1	2	2	4	26	4	0	0		0	0	0		0						0	0		0	0		0						0		0			0	0
11/20/2020 15:12:36	11/20/2020 15:16:28	0	100	232	1	11/20/2020 15:16:28	R_2woF8BkC8dpjHts	anonymous	EN	.9	1	1	2	2	62	2	0	0		0	0	0		0						0	0		0	0		0						0		0			0	0
11/20/2020 15:14:45	11/20/2020 15:16:41	0	100	116	1	11/20/2020 15:16:41	R_6sCNgq5ECf0pQnT	anonymous	EN	.9	1	2	2	4	56	5	0	0		0	0	0		0						0	0		0	0		0						0		0			0	0
11/20/2020 15:13:27	11/20/2020 15:16:56	0	100	208	1	11/20/2020 15:16:56	R_3QPerTcgD4Mc6XD	anonymous	EN	.9	1	2	2	1	33	2	0	0		0	0	0		0						0	0		0	0		0						0		0			0	0
11/20/2020 15:15:34	11/20/2020 15:16:58	0	100	83	1	11/20/2020 15:16:59	R_AnRVJ9HRIsEyKCl	anonymous	EN	.9	1	1	2	4	21	4	0	0		0	0	0		0						0	0		0	0		0						0		0			0	0
11/20/2020 15:15:34	11/20/2020 15:17:16	0	100	102	1	11/20/2020 15:17:17	R_2SxnBIuKxfky00z	anonymous	EN	.9	1	1	2	2	50	4	0	0		0	0	0		0						0	0		0	0		0						0		0			0	0
11/20/2020 15:06:37	11/20/2020 15:17:27	0	100	650	1	11/20/2020 15:17:27	R_8ptuTYzCZjEsnDz	anonymous	EN	.9	1	2	2	1	23	4	0	0		0	0	0		0						0	0		0	0		0						0		0			0	0
11/20/2020 15:06:23	11/20/2020 15:17:40	0	100	676	1	11/20/2020 15:17:40	R_2UaeqWO6KH1DvNU	anonymous	EN	.9	1	1	1	1	26	2	0	0		0	0	0		0						0	0		0	0		0						0		0			0	0
11/20/2020 15:13:31	11/20/2020 15:17:46	0	100	254	1	11/20/2020 15:17:46	R_128SuUSwkVhIuTn	anonymous	EN	.7	1	1	2	1	35	4	0	0		0	0	0		0						0	0		0	0		0						0		0			0	0
11/20/2020 15:07:58	11/20/2020 15:18:06	0	100	608	1	11/20/2020 15:18:07	R_AEsYYOspXJHg2iZ	anonymous	EN	.9	1	1	1	2	40	2	0	0		0	0	0		0						0	0		0	0		0						0		0			0	0
11/20/2020 15:15:42	11/20/2020 15:18:24	0	100	161	1	11/20/2020 15:18:24	R_2CWHxbuJGh8nJBv	anonymous	EN	.9	1	2	2	1	29	5	0	0		0	0	0		0						0	0		0	0		0						0		0			0	0
11/20/2020 15:16:09	11/20/2020 15:18:24	0	100	134	1	11/20/2020 15:18:25	R_1IiqcXqTwHI9ShB	anonymous	EN	.7	1	2	2	1	31	4	0	0		0	0	0		0						0	0		0	0		0						0		0			0	0
11/20/2020 15:17:50	11/20/2020 15:18:36	0	100	45	1	11/20/2020 15:18:36	R_3PNPeB7In3hvRY0	anonymous	EN	.9	1	1	2	1	30	2	0	0		0	0	0		0						0	0		0	0		0						0		0			0	0
11/20/2020 15:15:30	11/20/2020 15:18:38	0	100	187	1	11/20/2020 15:18:38	R_2Vn0lBmIfD8ymlC	anonymous	EN	.9	1	2	2	1	36	2	0	0		0	0	0		0						0	0		0	0		0						0		0			0	0
11/20/2020 15:17:13	11/20/2020 15:19:40	0	100	147	1	11/20/2020 15:19:40	R_doGTtqiN3OB77C9	anonymous	EN	.9	1	1	2	1	33	3	0	0		0	0	0		0						0	0		0	0		0						0		0			0	0
11/20/2020 15:02:53	11/20/2020 15:19:41	0	100	1007	1	11/20/2020 15:19:42	R_1oAdTHV9VfDZTZB	anonymous	EN	.9	1	2	2	1	20	2	0	0		0	0	0		0						0	0		0	0		0						0		0			0	0
11/20/2020 15:17:21	11/20/2020 15:20:43	0	100	201	1	11/20/2020 15:20:43	R_20TBursg8m1aaav	anonymous	EN	.9	1	1	2	2	33	2	0	0		0	0	0		0						0	0		0	0		0						0		0			0	0
11/20/2020 15:17:29	11/20/2020 15:20:43	0	100	194	1	11/20/2020 15:20:44	R_3Rw71ZpsuGMtirl	anonymous	EN	.9	1	2	2	3	38	3	0	0		0	0	0		0						0	0		0	0		0						0		0			0	0
11/20/2020 15:18:09	11/20/2020 15:20:50	0	100	161	1	11/20/2020 15:20:51	R_296SWG7HUfvUpjm	anonymous	EN	.9	1	2	2	4	33	3	0	0		0	0	0		0						0	0		0	0		0						0		0			0	0
11/20/2020 15:17:43	11/20/2020 15:20:59	0	100	196	1	11/20/2020 15:20:59	R_3EoRLn83tF8tbyI	anonymous	EN	.9	1	2	1	1	44	4	0	0		0	0	0		0						0	0		0	0		0						0		0			0	0
11/20/2020 15:10:32	11/20/2020 15:21:02	0	100	630	1	11/20/2020 15:21:02	R_3nAA90OlND0pJHq	anonymous	EN	.9	1	2	1	1	35	4	0	0		0	0	0		0						0	0		0	0		0						0		0			0	0
11/20/2020 15:19:36	11/20/2020 15:21:54	0	100	138	1	11/20/2020 15:21:54	R_1fdsYIiBvmmgyxf	anonymous	EN	.9	1	1	2	1	52	4	0	0		0	0	0		0						0	0		0	0		0						0		0			0	0
11/20/2020 15:19:49	11/20/2020 15:21:54	0	100	125	1	11/20/2020 15:21:55	R_3Kruu4becOCVbgt	anonymous	EN	.9	1	1	2	1	43	4	0	0		0	0	0		0						0	0		0	0		0						0		0			0	0
11/20/2020 15:18:30	11/20/2020 15:21:57	0	100	207	1	11/20/2020 15:21:58	R_1FD03FdOEOdf7qa	anonymous	EN	.9	1	2	2	1	64	4	0	0		0	0	0		0						0	0		0	0		0						0		0			0	0
11/20/2020 15:16:07	11/20/2020 15:22:48	0	100	401	1	11/20/2020 15:22:49	R_2q1XhaVuxTkQYhF	anonymous	EN	.9	1	2	2	1	25	3	0	0		0	0	0		0						0	0		0	0		0						0		0			0	0
11/20/2020 15:18:41	11/20/2020 15:23:21	0	100	280	1	11/20/2020 15:23:22	R_3R7MEwr9u1UBDLy	anonymous	EN	.9	1	1	2	1	47	4	0	0		0	0	0		0						0	0		0	0		0						0		0			0	0
11/20/2020 15:20:34	11/20/2020 15:23:31	0	100	177	1	11/20/2020 15:23:31	R_2dX6XFP6g53SwXO	anonymous	EN	.9	1	2	2	1	45	4	0	0		0	0	0		0						0	0		0	0		0						0		0			0	0
11/20/2020 15:18:02	11/20/2020 15:23:33	0	100	331	1	11/20/2020 15:23:34	R_2CkOECpvxjp9GY4	anonymous	EN		1	1	1	1	55	5	0	0		0	0	0		0						0	0		0	0		0						0		0			0	0
11/20/2020 15:20:09	11/20/2020 15:23:39	0	100	209	1	11/20/2020 15:23:39	R_ThXGDG2j3Qy3GBb	anonymous	EN	.9	1	1	1	1	33	2	0	0		0	0	0		0						0	0		0	0		0						0		0			0	0
11/20/2020 15:14:36	11/20/2020 15:23:55	0	100	558	1	11/20/2020 15:23:55	R_3KAqNN63K7wW2ED	anonymous	EN	.9	1	2	1	1	30	4	0	0		0	0	0		0						0	0		0	0		0						0		0			0	0
11/20/2020 15:20:17	11/20/2020 15:23:57	0	100	220	1	11/20/2020 15:23:57	R_3oQPDYEHYaFFeYo	anonymous	EN	.9	1	2	2	1	75	5	0	0		0	0	0		0						0	0		0	0		0						0		0			0	0
11/20/2020 15:20:26	11/20/2020 15:24:13	0	100	227	1	11/20/2020 15:24:14	R_beB7xc0Jd5rdeZb	anonymous	EN	.9	1	1	2	1	40	2	0	0		0	0	0		0						0	0		0	0		0						0		0			0	0
11/20/2020 15:21:21	11/20/2020 15:24:23	0	100	182	1	11/20/2020 15:24:24	R_2dzMFX3r92Tg5hO	anonymous	EN	.9	1	1	2	1	42	4	0	0		0	0	0		0						0	0		0	0		0						0		0			0	0
11/20/2020 15:20:58	11/20/2020 15:24:24	0	100	205	1	11/20/2020 15:24:24	R_1jpJ5HejwbjSb4V	anonymous	EN	.9	1	1	1	1	28	4	0	0		0	0	0		0						0	0		0	0		0						0		0			0	0
11/20/2020 15:21:49	11/20/2020 15:24:43	0	100	174	1	11/20/2020 15:24:44	R_yx3cloelpOZsteF	anonymous	EN	.9	1	1	2	1	29	4	0	0		0	0	0		0						0	0		0	0		0						0		0			0	0
11/20/2020 15:20:10	11/20/2020 15:24:45	0	100	274	1	11/20/2020 15:24:45	R_2YWnKeRy8gB1GVC	anonymous	EN	.9	1	1	1	1	28	5	0	0		0	0	0		0						0	0		0	0		0						0		0			0	0
11/20/2020 15:19:30	11/20/2020 15:24:48	0	100	317	1	11/20/2020 15:24:48	R_1Kg3v8c8bpOifZC	anonymous	EN	.9	1	2	2	1	31	4	0	0		0	0	0		0						0	0		0	0		0						0		0			0	0
11/20/2020 15:22:50	11/20/2020 15:24:57	0	100	126	1	11/20/2020 15:24:57	R_6SedSxy9pczASlP	anonymous	EN	.7	1	2	1	1	30	4	0	0		0	0	0		0						0	0		0	0		0						0		0			0	0
11/20/2020 15:20:53	11/20/2020 15:25:07	0	100	254	1	11/20/2020 15:25:07	R_1FfgZUfKs7lKMI9	anonymous	EN	.9	1	2	2	1	36	5	0	0		0	0	0		0						0	0		0	0		0						0		0			0	0
11/20/2020 15:21:15	11/20/2020 15:25:23	0	100	248	1	11/20/2020 15:25:24	R_ZLeB1tlLukNRYeR	anonymous	EN	.9	1	2	1	2	25	4	0	0		0	0	0		0						0	0		0	0		0						0		0			0	0
11/20/2020 15:23:24	11/20/2020 15:25:31	0	100	126	1	11/20/2020 15:25:31	R_3PCbmJ67IvTclYL	anonymous	EN	.9	1	1	1	1	35	4	0	0		0	0	0		0						0	0		0	0		0						0		0			0	0
11/20/2020 15:21:50	11/20/2020 15:26:14	0	100	263	1	11/20/2020 15:26:14	R_23VIyzY6dagLmVS	anonymous	EN	.7	1	2	2	1	33	4	0	0		0	0	0		0						0	0		0	0		0						0		0			0	0
11/20/2020 15:24:59	11/20/2020 15:26:27	0	100	87	1	11/20/2020 15:26:28	R_32RbSQqzAOAGnut	anonymous	EN	.7	1	2	2	1	27	4	0	0		0	0	0		0						0	0		0	0		0						0		0			0	0
11/20/2020 15:25:04	11/20/2020 15:27:07	0	100	122	1	11/20/2020 15:27:07	R_1pJVfiVBTO4PNEQ	anonymous	EN	.9	1	2	2	2	28	2	0	0		0	0	0		0						0	0		0	0		0						0		0			0	0
11/20/2020 15:24:52	11/20/2020 15:27:09	0	100	136	1	11/20/2020 15:27:09	R_9XmINMO2T7bLSz7	anonymous	EN	.9	1	2	1	7	37	5	0	0		0	0	0		0						0	0		0	0		0						0		0			0	0
11/20/2020 15:24:29	11/20/2020 15:27:46	0	100	196	1	11/20/2020 15:27:46	R_1g6IhD5huaDrCgk	anonymous	EN	.7	1	1	2	1	30	4	0	0		0	0	0		0						0	0		0	0		0						0		0			0	0
11/20/2020 15:23:21	11/20/2020 15:28:13	0	100	292	1	11/20/2020 15:28:14	R_3n1zoQ7DWefjzJs	anonymous	EN	.9	1	1	2	1	45	4	0	0		0	0	0		0						0	0		0	0		0						0		0			0	0
11/20/2020 15:21:04	11/20/2020 15:28:24	0	100	439	1	11/20/2020 15:28:24	R_Os3OPqZ3eJjVHwZ	anonymous	EN	.9	1	2	2	1	33	4	0	0		0	0	0		0						0	0		0	0		0						0		0			0	0
11/20/2020 15:25:42	11/20/2020 15:28:52	0	100	190	1	11/20/2020 15:28:52	R_C77p9qTt7GFvo65	anonymous	EN	.9	1	1	2	4	34	5	0	0		0	0	0		0						0	0		0	0		0						0		0			0	0
11/20/2020 15:26:07	11/20/2020 15:30:01	0	100	233	1	11/20/2020 15:30:01	R_28YEu8eIMEeo0Vf	anonymous	EN	.9	1	1	2	1	27	4	0	0		0	0	0		0						0	0		0	0		0						0		0			0	0
11/20/2020 15:24:15	11/20/2020 15:30:07	0	100	352	1	11/20/2020 15:30:07	R_3lGoEheBqRCOpr8	anonymous	EN	.9	1	2	2	2	53	4	0	0		0	0	0		0						0	0		0	0		0						0		0			0	0
11/20/2020 15:28:22	11/20/2020 15:30:27	0	100	124	1	11/20/2020 15:30:27	R_3MSA5rlSm9m0XRV	anonymous	EN	.9	1	1	2	1	30	5	0	0		0	0	0		0						0	0		0	0		0						0		0			0	0
11/20/2020 15:13:32	11/20/2020 15:30:41	0	100	1028	1	11/20/2020 15:30:41	R_1F9Z9xrE8c4sMTZ	anonymous	EN	.9	1	2	2	1	35	5	0	0		0	0	0		0						0	0		0	0		0						0		0			0	0
11/20/2020 15:28:58	11/20/2020 15:30:47	0	100	109	1	11/20/2020 15:30:48	R_1IlWQNfHNegVgqF	anonymous	EN	.9	1	1	2	1	27	4	0	0		0	0	0		0						0	0		0	0		0						0		0			0	0
11/20/2020 15:24:40	11/20/2020 15:31:07	0	100	387	1	11/20/2020 15:31:07	R_2c8e90SP8sIhC38	anonymous	EN	.9	1	1	2	3	30	4	0	0		0	0	0		0						0	0		0	0		0						0		0			0	0
11/20/2020 15:28:03	11/20/2020 15:31:21	0	100	198	1	11/20/2020 15:31:21	R_1kYSSqW9tAjAjV7	anonymous	EN	.9	1	1	1	2	34	4	0	0		0	0	0		0						0	0		0	0		0						0		0			0	0
11/20/2020 15:29:23	11/20/2020 15:31:33	0	100	130	1	11/20/2020 15:31:34	R_PRkDDw4467Z1xiF	anonymous	EN	.7	1	2	2	1	36	4	0	0		0	0	0		0						0	0		0	0		0						0		0			0	0
11/20/2020 15:30:05	11/20/2020 15:32:22	0	100	137	1	11/20/2020 15:32:22	R_1gC8ArkueML1qYW	anonymous	EN	.7	1	1	1	1	35	4	0	0		0	0	0		0						0	0		0	0		0						0		0			0	0
11/20/2020 15:29:14	11/20/2020 15:32:30	0	100	195	1	11/20/2020 15:32:30	R_3m4z8a0wsC4ocvM	anonymous	EN	.9	1	2	2	1	50	3	0	0		0	0	0		0						0	0		0	0		0						0		0			0	0
11/20/2020 15:02:45	11/20/2020 15:32:38	0	100	1792	1	11/20/2020 15:32:38	R_3PESa1M50oDVSTD	anonymous	EN	.9	1	1	1	2	30	5	0	0		0	0	0		0						0	0		0	0		0						0		0			0	0
11/20/2020 15:30:15	11/20/2020 15:32:39	0	100	144	1	11/20/2020 15:32:40	R_1mFyowvI72zsosm	anonymous	EN	.9	1	1	2	2	30	5	0	0		0	0	0		0						0	0		0	0		0						0		0			0	0
11/20/2020 15:31:14	11/20/2020 15:32:41	0	100	87	1	11/20/2020 15:32:41	R_u3yLw7IKFcFIBkl	anonymous	EN	.9	1	2	2	1	33	3	0	0		0	0	0		0						0	0		0	0		0						0		0			0	0
11/20/2020 15:32:24	11/20/2020 15:33:34	0	100	69	1	11/20/2020 15:33:34	R_21bLx8WQhHfLYOl	anonymous	EN	.7	1	1	2	1	32	5	0	0		0	0	0		0						0	0		0	0		0						0		0			0	0
11/20/2020 15:32:16	11/20/2020 15:34:02	0	100	105	1	11/20/2020 15:34:02	R_3M43tSZptEVAYSZ	anonymous	EN	.7	1	2	2	1	45	4	0	0		0	0	0		0						0	0		0	0		0						0		0			0	0
11/20/2020 15:30:31	11/20/2020 15:34:21	0	100	229	1	11/20/2020 15:34:21	R_3KuNflQQsX0vO6h	anonymous	EN	.3	1	2	1	1	28	4	0	0		0	0	0		0						0	0		0	0		0						0		0			0	0
11/20/2020 15:31:34	11/20/2020 15:34:30	0	100	176	1	11/20/2020 15:34:30	R_2vY7x6bj2iSREny	anonymous	EN	.9	1	2	2	1	48	2	0	0		0	0	0		0						0	0		0	0		0						0		0			0	0
11/20/2020 15:29:07	11/20/2020 15:34:33	0	100	326	1	11/20/2020 15:34:34	R_2QL32Yhu6I8P5DZ	anonymous	EN	.9	1	1	1	6	38	2	0	0		0	0	0		0						0	0		0	0		0						0		0			0	0
11/20/2020 15:31:38	11/20/2020 15:34:35	0	100	176	1	11/20/2020 15:34:35	R_1Le7veR5LOKQdp8	anonymous	EN	.9	1	2	2	2	34	4	0	0		0	0	0		0						0	0		0	0		0						0		0			0	0
11/20/2020 15:32:50	11/20/2020 15:34:45	0	100	114	1	11/20/2020 15:34:45	R_1NCafAq8U32ilQ2	anonymous	EN	.9	1	2	2	1	29	5	0	0		0	0	0		0						0	0		0	0		0						0		0			0	0
11/20/2020 15:31:15	11/20/2020 15:35:04	0	100	229	1	11/20/2020 15:35:04	R_2xWY2CKiAGmhpgp	anonymous	EN	.9	1	1	2	1	59	4	0	0		0	0	0		0						0	0		0	0		0						0		0			0	0
11/20/2020 15:33:44	11/20/2020 15:35:16	0	100	91	1	11/20/2020 15:35:16	R_2TyDQ0xQCEXD07h	anonymous	EN	.9	1	2	2	1	37	6	0	0		0	0	0		0						0	0		0	0		0						0		0			0	0
11/20/2020 15:33:23	11/20/2020 15:35:25	0	100	121	1	11/20/2020 15:35:25	R_2uqSQlemCciaRge	anonymous	EN	.9	1	2	2	1	24	3	0	0		0	0	0		0						0	0		0	0		0						0		0			0	0
11/20/2020 15:30:59	11/20/2020 15:36:00	0	100	300	1	11/20/2020 15:36:00	R_OkYALh2RzKEdClH	anonymous	EN	.9	1	1	2	4	25	4	0	0		0	0	0		0						0	0		0	0		0						0		0			0	0
11/20/2020 15:33:43	11/20/2020 15:36:23	0	100	159	1	11/20/2020 15:36:23	R_2TOhvJse4TJpYvO	anonymous	EN	.7	1	2	2	1	37	4	0	0		0	0	0		0						0	0		0	0		0						0		0			0	0
11/20/2020 15:31:13	11/20/2020 15:36:58	0	100	344	1	11/20/2020 15:36:58	R_2fm5RY6h5g9bV7B	anonymous	EN		1	2	2	1	41	2	0	0		0	0	0		0						0	0		0	0		0						0		0			0	0
11/20/2020 15:30:35	11/20/2020 15:37:19	0	100	404	1	11/20/2020 15:37:20	R_7QaU3MFTq844uwp	anonymous	EN	.9	1	2	2	1	47	3	0	0		0	0	0		0						0	0		0	0		0						0		0			0	0
11/20/2020 15:36:23	11/20/2020 15:37:29	0	100	65	1	11/20/2020 15:37:29	R_3GAKKhelIvO9iTS	anonymous	EN	.9	1	1	2	1	20	2	0	0		0	0	0		0						0	0		0	0		0						0		0			0	0
11/20/2020 15:27:13	11/20/2020 15:37:40	0	100	627	1	11/20/2020 15:37:41	R_1OH1GXqJ5QbOEw3	anonymous	EN	.9	1	2	2	1	34	3	0	0		0	0	0		0						0	0		0	0		0						0		0			0	0
11/20/2020 15:34:08	11/20/2020 15:38:05	0	100	236	1	11/20/2020 15:38:05	R_3OcMACxliEfRqYV	anonymous	EN	.9	1	1	2	1	38	4	0	0		0	0	0		0						0	0		0	0		0						0		0			0	0
11/20/2020 15:35:29	11/20/2020 15:38:17	0	100	168	1	11/20/2020 15:38:18	R_3EGdA8jAq4y5o4g	anonymous	EN		1	2	1	1	23	2	0	0		0	0	0		0						0	0		0	0		0						0		0			0	0
11/20/2020 15:30:31	11/20/2020 15:38:18	0	100	467	1	11/20/2020 15:38:18	R_123kzzEFDSGJ7gM	anonymous	EN	.9	1	2	2	1	55	5	0	0		0	0	0		0						0	0		0	0		0						0		0			0	0
11/20/2020 15:34:30	11/20/2020 15:39:11	0	100	280	1	11/20/2020 15:39:11	R_3nCsEYkEFv9GTp8	anonymous	EN	.9	1	1	2	1	40	4	0	0		0	0	0		0						0	0		0	0		0						0		0			0	0
11/20/2020 15:36:26	11/20/2020 15:39:18	0	100	172	1	11/20/2020 15:39:18	R_3D6bQKhUkTJSCdV	anonymous	EN	.9	1	1	2	2	24	2	0	0		0	0	0		0						0	0		0	0		0						0		0			0	0
11/20/2020 15:35:29	11/20/2020 15:39:42	0	100	252	1	11/20/2020 15:39:42	R_2v6WegK2TwwT6BW	anonymous	EN	.7	1	2	2	1	25	4	0	0		0	0	0		0						0	0		0	0		0						0		0			0	0
11/20/2020 15:37:13	11/20/2020 15:39:57	0	100	164	1	11/20/2020 15:39:57	R_2WTK4lCeUMOPAdi	anonymous	EN	.9	1	2	2	1	35	3	0	0		0	0	0		0						0	0		0	0		0						0		0			0	0
11/20/2020 15:37:59	11/20/2020 15:40:23	0	100	144	1	11/20/2020 15:40:24	R_2aUFziYGD8xRW1Y	anonymous	EN	.9	1	1	2	1	23	3	0	0		0	0	0		0						0	0		0	0		0						0		0			0	0
11/20/2020 15:37:34	11/20/2020 15:40:32	0	100	177	1	11/20/2020 15:40:32	R_1rwDxnOURRrY9nG	anonymous	EN	.9	1	1	2	4	53	4	0	0		0	0	0		0						0	0		0	0		0						0		0			0	0
11/20/2020 15:37:19	11/20/2020 15:40:39	0	100	199	1	11/20/2020 15:40:39	R_2vdY7ELCd2MGMdS	anonymous	EN	.9	1	1	2	7	29	2	0	0		0	0	0		0						0	0		0	0		0						0		0			0	0
11/20/2020 15:36:30	11/20/2020 15:40:43	0	100	253	1	11/20/2020 15:40:44	R_2axBIa61Cs1ts2n	anonymous	EN	.9	1	2	2	4	27	5	0	0		0	0	0		0						0	0		0	0		0						0		0			0	0
11/20/2020 15:37:39	11/20/2020 15:41:37	0	100	237	1	11/20/2020 15:41:37	R_33ffyfybAWEy2Og	anonymous	EN	.9	1	2	2	1	32	4	0	0		0	0	0		0						0	0		0	0		0						0		0			0	0
11/20/2020 15:38:59	11/20/2020 15:41:40	0	100	160	1	11/20/2020 15:41:41	R_QhusFT5TVAMJL7H	anonymous	EN	.9	1	1	2	2	30	5	0	0		0	0	0		0						0	0		0	0		0						0		0			0	0
11/20/2020 15:39:57	11/20/2020 15:42:00	0	100	123	1	11/20/2020 15:42:00	R_2zPel1GOZHz2lV4	anonymous	EN	.9	1	2	2	1	25	3	0	0		0	0	0		0						0	0		0	0		0						0		0			0	0
11/20/2020 15:39:43	11/20/2020 15:42:08	0	100	144	1	11/20/2020 15:42:08	R_3n7uHMKwUD239qH	anonymous	EN	.9	1	1	2	1	41	4	0	0		0	0	0		0						0	0		0	0		0						0		0			0	0
11/20/2020 15:40:02	11/20/2020 15:42:09	0	100	127	1	11/20/2020 15:42:10	R_1jHcxHXgjHRrY0R	anonymous	EN	.7	1	2	1	1	60	5	0	0		0	0	0		0						0	0		0	0		0						0		0			0	0
11/20/2020 15:39:32	11/20/2020 15:42:49	0	100	197	1	11/20/2020 15:42:49	R_2WB8tyfMPJRhypZ	anonymous	EN	.9	1	2	2	1	56	4	0	0		0	0	0		0						0	0		0	0		0						0		0			0	0
11/20/2020 15:41:02	11/20/2020 15:43:04	0	100	121	1	11/20/2020 15:43:04	R_1jOoC6isuy2cQW8	anonymous	EN	.9	1	1	1	1	35	4	0	0		0	0	0		0						0	0		0	0		0						0		0			0	0
11/20/2020 15:38:46	11/20/2020 15:43:13	0	100	266	1	11/20/2020 15:43:13	R_32Pn4HOZ1jbY48E	anonymous	EN	.9	1	2	2	1	35	5	0	0		0	0	0		0						0	0		0	0		0						0		0			0	0
11/20/2020 15:38:44	11/20/2020 15:43:19	0	100	275	1	11/20/2020 15:43:20	R_2ZBvmB8D29IouEL	anonymous	EN	.9	1	2	2	1	37	4	0	0		0	0	0		0						0	0		0	0		0						0		0			0	0
11/20/2020 15:41:41	11/20/2020 15:43:45	0	100	124	1	11/20/2020 15:43:46	R_1Kr6RsLIxzoAe0X	anonymous	EN	.9	1	1	2	1	28	5	0	0		0	0	0		0						0	0		0	0		0						0		0			0	0
11/20/2020 15:40:34	11/20/2020 15:43:55	0	100	201	1	11/20/2020 15:43:55	R_3z85OtP2G2s6PEB	anonymous	EN	.9	1	1	1	1	47	5	0	0		0	0	0		0						0	0		0	0		0						0		0			0	0
11/20/2020 15:41:57	11/20/2020 15:44:00	0	100	123	1	11/20/2020 15:44:01	R_1lhsdDDvf0IBcdO	anonymous	EN	.9	1	2	2	1	49	4	0	0		0	0	0		0						0	0		0	0		0						0		0			0	0
11/20/2020 15:41:20	11/20/2020 15:44:15	0	100	175	1	11/20/2020 15:44:15	R_3NIcPWpJ5w5QY2W	anonymous	EN	.9	1	2	2	1	53	2	0	0		0	0	0		0						0	0		0	0		0						0		0			0	0
11/20/2020 15:32:37	11/20/2020 15:44:15	0	100	698	1	11/20/2020 15:44:16	R_3G6wi3WvbpRWr6a	anonymous	EN	.9	1	2	2	1	29	3	0	0		0	0	0		0						0	0		0	0		0						0		0			0	0
11/20/2020 15:41:07	11/20/2020 15:44:17	0	100	189	1	11/20/2020 15:44:17	R_3MMee9dgG4tygsB	anonymous	EN	.9	1	1	2	1	29	4	0	0		0	0	0		0						0	0		0	0		0						0		0			0	0
11/20/2020 15:38:49	11/20/2020 15:44:38	0	100	349	1	11/20/2020 15:44:39	R_WvApSDfjLjkM96V	anonymous	EN	.9	1	1	2	1	30	4	0	0		0	0	0		0						0	0		0	0		0						0		0			0	0
11/20/2020 15:42:20	11/20/2020 15:44:53	0	100	152	1	11/20/2020 15:44:53	R_1FexEqJbGUIrn2R	anonymous	EN	.9	1	1	2	1	58	5	0	0		0	0	0		0						0	0		0	0		0						0		0			0	0
11/20/2020 15:39:29	11/20/2020 15:45:01	0	100	332	1	11/20/2020 15:45:01	R_1OjktXj1NVKQCYm	anonymous	EN	.9	1	1	2	1	39	4	0	0		0	0	0		0						0	0		0	0		0						0		0			0	0
11/20/2020 15:41:04	11/20/2020 15:45:03	0	100	238	1	11/20/2020 15:45:03	R_di0nXAAf38fhEBP	anonymous	EN	.9	1	1	2	4	49	5	0	0		0	0	0		0						0	0		0	0		0						0		0			0	0
11/20/2020 15:44:34	11/20/2020 15:45:57	0	100	83	1	11/20/2020 15:45:58	R_ZpCBchlslSpei2d	anonymous	EN	.9	1	1	2	1	47	4	0	0		0	0	0		0						0	0		0	0		0						0		0			0	0
11/20/2020 15:04:51	11/20/2020 15:46:06	0	100	2475	1	11/20/2020 15:46:06	R_1lsk9I8CrvenkUC	anonymous	EN		1	1	1	4	41	4	0	0		0	0	0		0						0	0		0	0		0						0		0			0	0
11/20/2020 15:45:20	11/20/2020 15:46:14	0	100	54	1	11/20/2020 15:46:14	R_3JEtHvUDdINpN58	anonymous	EN	.9	1	1	2	1	25	4	0	0		0	0	0		0						0	0		0	0		0						0		0			0	0
11/20/2020 15:38:20	11/20/2020 15:46:52	0	100	512	1	11/20/2020 15:46:52	R_C4xE5uGN1r5Igwx	anonymous	EN	.9	1	2	2	1	28	4	0	0		0	0	0		0						0	0		0	0		0						0		0			0	0
11/20/2020 15:44:06	11/20/2020 15:48:18	0	100	252	1	11/20/2020 15:48:19	R_r7lWU9ntrbciMrn	anonymous	EN	.9	1	2	2	1	31	2	0	0		0	0	0		0						0	0		0	0		0						0		0			0	0
11/20/2020 15:45:14	11/20/2020 15:48:40	0	100	205	1	11/20/2020 15:48:40	R_1IN67EJVFlUEstL	anonymous	EN	.9	1	1	2	1	30	4	0	0		0	0	0		0						0	0		0	0		0						0		0			0	0
11/20/2020 15:47:30	11/20/2020 15:48:55	0	100	85	1	11/20/2020 15:48:55	R_2rBnZr5vhfO5oEt	anonymous	EN	.9	1	1	1	2	30	5	0	0		0	0	0		0						0	0		0	0		0						0		0			0	0
11/20/2020 15:47:21	11/20/2020 15:49:16	0	100	115	1	11/20/2020 15:49:16	R_3haLNDw0ujISvIS	anonymous	EN	.9	1	1	2	1	33	5	0	0		0	0	0		0						0	0		0	0		0						0		0			0	0
11/20/2020 15:47:04	11/20/2020 15:49:32	0	100	147	1	11/20/2020 15:49:32	R_3PibpO224UnAwVB	anonymous	EN	.7	1	1	2	1	49	5	0	0		0	0	0		0						0	0		0	0		0						0		0			0	0
11/20/2020 15:35:43	11/20/2020 15:49:54	0	100	850	1	11/20/2020 15:49:54	R_1pASnlEIMs5vsVp	anonymous	EN	.9	1	1	1	1	30	4	0	0		0	0	0		0						0	0		0	0		0						0		0			0	0
11/20/2020 15:47:49	11/20/2020 15:50:21	0	100	152	1	11/20/2020 15:50:22	R_UVKqb7KuHL0PtQt	anonymous	EN	.9	1	2	2	1	34	2	0	0		0	0	0		0						0	0		0	0		0						0		0			0	0
11/20/2020 15:43:57	11/20/2020 15:50:22	0	100	384	1	11/20/2020 15:50:22	R_qxY6ma2v4kNgKd3	anonymous	EN	.9	1	1	2	1	28	4	0	0		0	0	0		0						0	0		0	0		0						0		0			0	0
11/20/2020 15:47:02	11/20/2020 15:50:52	0	100	229	1	11/20/2020 15:50:52	R_pnIDr8ACWqsxrgJ	anonymous	EN	.9	1	1	2	1	46	4	0	0		0	0	0		0						0	0		0	0		0						0		0			0	0
11/20/2020 15:47:46	11/20/2020 15:51:14	0	100	208	1	11/20/2020 15:51:15	R_1ohGjcg2nACbXFK	anonymous	EN	.9	1	2	2	2	29	2	0	0		0	0	0		0						0	0		0	0		0						0		0			0	0
11/20/2020 15:49:08	11/20/2020 15:51:16	0	100	127	1	11/20/2020 15:51:16	R_bPF2nkYUQ3c5esV	anonymous	EN	.9	1	2	1	1	62	4	0	0		0	0	0		0						0	0		0	0		0						0		0			0	0
11/20/2020 15:48:42	11/20/2020 15:51:25	0	100	162	1	11/20/2020 15:51:25	R_2TnPNrL46G7T38O	anonymous	EN	.7	1	1	2	1	62	4	0	0		0	0	0		0						0	0		0	0		0						0		0			0	0
11/20/2020 15:39:48	11/20/2020 15:51:57	0	100	728	1	11/20/2020 15:51:57	R_32VKdZYuYe3cHkn	anonymous	EN	.9	1	1	2	1	33	4	0	0		0	0	0		0						0	0		0	0		0						0		0			0	0
11/20/2020 15:47:43	11/20/2020 15:52:39	0	100	296	1	11/20/2020 15:52:39	R_1PXWVYpF1N680XR	anonymous	EN	.9	1	1	2	4	54	4	0	0		0	0	0		0						0	0		0	0		0						0		0			0	0
11/20/2020 15:48:39	11/20/2020 15:52:49	0	100	249	1	11/20/2020 15:52:49	R_3p4lKfcf03i79tm	anonymous	EN	.9	1	2	2	1	56	4	0	0		0	0	0		0						0	0		0	0		0						0		0			0	0
11/20/2020 15:51:14	11/20/2020 15:52:54	0	100	99	1	11/20/2020 15:52:54	R_2agkx2cY8oFtQR2	anonymous	EN	.9	1	2	1	1	49	4	0	0		0	0	0		0						0	0		0	0		0						0		0			0	0
11/20/2020 15:50:57	11/20/2020 15:53:24	0	100	147	1	11/20/2020 15:53:24	R_3kjhIDpUaKG1w5x	anonymous	EN	.9	1	1	2	1	35	5	0	0		0	0	0		0						0	0		0	0		0						0		0			0	0
11/20/2020 15:51:09	11/20/2020 15:53:47	0	100	158	1	11/20/2020 15:53:47	R_1kFbufouJUxicLU	anonymous	EN	.9	1	2	2	4	30	4	0	0		0	0	0		0						0	0		0	0		0						0		0			0	0
11/20/2020 15:52:56	11/20/2020 15:54:47	0	100	111	1	11/20/2020 15:54:47	R_2v6LYMFEtakFHQs	anonymous	EN	.9	1	2	2	1	52	6	0	0		0	0	0		0						0	0		0	0		0						0		0			0	0
11/20/2020 15:52:30	11/20/2020 15:54:54	0	100	143	1	11/20/2020 15:54:54	R_3PRe2RSzavpgdRe	anonymous	EN	.9	1	2	2	1	25	2	0	0		0	0	0		0						0	0		0	0		0						0		0			0	0
11/20/2020 15:52:43	11/20/2020 15:55:07	0	100	143	1	11/20/2020 15:55:07	R_2rqlYAxR3dOOXFk	anonymous	EN	.9	1	2	2	1	39	2	0	0		0	0	0		0						0	0		0	0		0						0		0			0	0
11/20/2020 15:50:51	11/20/2020 15:55:52	0	100	300	1	11/20/2020 15:55:52	R_2aQapqahf5oS0En	anonymous	EN	.9	1	1	2	1	49	4	0	0		0	0	0		0						0	0		0	0		0						0		0			0	0
11/20/2020 15:53:29	11/20/2020 15:56:21	0	100	172	1	11/20/2020 15:56:21	R_riKZtwvh0LOWbyp	anonymous	EN	.9	1	2	2	1	55	4	0	0		0	0	0		0						0	0		0	0		0						0		0			0	0
11/20/2020 15:54:17	11/20/2020 15:56:31	0	100	134	1	11/20/2020 15:56:32	R_Rt6HzKdI6djFou5	anonymous	EN	.7	1	2	1	2	32	4	0	0		0	0	0		0						0	0		0	0		0						0		0			0	0
11/20/2020 15:52:47	11/20/2020 15:56:39	0	100	231	1	11/20/2020 15:56:39	R_3qmky1hz0ezyFc5	anonymous	EN	.9	1	1	2	1	40	4	0	0		0	0	0		0						0	0		0	0		0						0		0			0	0
11/20/2020 15:52:06	11/20/2020 15:58:14	0	100	368	1	11/20/2020 15:58:14	R_1g72NAv2AGtiHsK	anonymous	EN	.9	1	2	2	1	34	2	0	0		0	0	0		0						0	0		0	0		0						0		0			0	0
11/20/2020 15:54:38	11/20/2020 15:58:43	0	100	245	1	11/20/2020 15:58:44	R_2OPcyrxlsU2ay5W	anonymous	EN	.7	1	1	2	1	36	5	0	0		0	0	0		0						0	0		0	0		0						0		0			0	0
11/20/2020 15:55:55	11/20/2020 15:59:05	0	100	190	1	11/20/2020 15:59:05	R_3HYuViXiRbvK6qV	anonymous	EN	.9	1	1	2	1	65	2	0	0		0	0	0		0						0	0		0	0		0						0		0			0	0
11/20/2020 15:57:04	11/20/2020 15:59:50	0	100	165	1	11/20/2020 15:59:50	R_1LhSvuMGA5kYDvn	anonymous	EN	.7	1	1	2	2	40	5	0	0		0	0	0		0						0	0		0	0		0						0		0			0	0
11/20/2020 16:00:09	11/20/2020 16:01:29	0	100	80	1	11/20/2020 16:01:29	R_3JDkSZusAHJyiYV	anonymous	EN	.9	1	1	2	1	63	4	0	0		0	0	0		0						0	0		0	0		0						0		0			0	0
11/20/2020 15:56:18	11/20/2020 16:01:47	0	100	328	1	11/20/2020 16:01:47	R_3G3ZhYZlQz4q7R8	anonymous	EN		1	2	2	1	35	3	0	0		0	0	0		0						0	0		0	0		0						0		0			0	0
11/20/2020 16:03:41	11/20/2020 16:08:26	0	100	284	1	11/20/2020 16:08:26	R_2Y5oROlVrxrMPfu	anonymous	EN	.9	1	2	2	1	49	3	0	0		0	0	0		0						0	0		0	0		0						0		0			0	0
11/20/2020 16:07:10	11/20/2020 16:09:34	0	100	144	1	11/20/2020 16:09:35	R_3LbRZ08sDFmN8oG	anonymous	EN	.9	1	1	2	1	23	4	0	0		0	0	0		0						0	0		0	0		0						0		0			0	0
11/20/2020 16:02:54	11/20/2020 16:10:47	0	100	472	1	11/20/2020 16:10:47	R_2ay51eLZIN151oz	anonymous	EN	.9	1	1	2	4	42	3	0	0		0	0	0		0						0	0		0	0		0						0		0			0	0
11/20/2020 16:08:55	11/20/2020 16:11:02	0	100	127	1	11/20/2020 16:11:03	R_2uCgF2m90jipFE8	anonymous	EN	.9	1	1	2	1	65	4	0	0		0	0	0		0						0	0		0	0		0						0		0			0	0
11/20/2020 16:08:16	11/20/2020 16:11:47	0	100	210	1	11/20/2020 16:11:47	R_1rB2kjTIO6XgSvL	anonymous	EN	.9	1	1	2	1	30	4	0	0		0	0	0		0						0	0		0	0		0						0		0			0	0
11/20/2020 15:08:35	11/20/2020 15:10:02	0	95	86	0	11/20/2020 20:00:02	R_1IRcEkmdvdwoP9j	anonymous	EN	.9	1	2	2	1	39	3	0	0		0	0	0		0						0	0		0	0		0						0		0			0	0
11/20/2020 14:57:11	11/20/2020 14:59:03	0	95	111	0	11/20/2020 20:01:16	R_2agFROdmfp2OKcc	anonymous	EN	.9	1	1	2	1	36	4	0	0		0	0	0		0						0	0		0	0		0						0		0			0	0
11/20/2020 14:57:10	11/20/2020 15:01:32	0	95	262	0	11/20/2020 20:02:12	R_2eRn1dlTqpTNfJb	anonymous	EN	.9	1	2	2	2	52	3	0	0		0	0	0		0						0	0		0	0		0						0		0			0	0
11/20/2020 16:00:10	11/20/2020 16:02:26	0	95	135	0	11/21/2020 14:51:27	R_3hunfKLCyN8klrW	anonymous	EN	.9	1	1	2	1	52	2	0	0		0	0	0		0						0	0		0	0		0						0		0			0	0
11/20/2020 15:55:02	11/20/2020 15:59:05	0	95	243	0	11/21/2020 14:54:12	R_3PZBmJSgj3PO6eC	anonymous	EN	.9	1	2	2	1	24	6	0	0		0	0	0		0						0	0		0	0		0						0		0			0	0
11/20/2020 15:05:56	11/20/2020 15:10:02	0	95	245	0	11/21/2020 14:57:05	R_2bVkH6FX5zngMrx	anonymous	EN	.9	1	2	2	1	66	2	0	0		0	0	0		0						0	0		0	0		0						0		0			0	0
11/20/2020 15:27:09	11/20/2020 15:31:02	0	95	232	0	11/21/2020 15:13:25	R_1dLXgN6WLMJpo6n	anonymous	EN	.9	1	1	2	1	41	4	0	0		0	0	0		0						0	0		0	0		0						0		0			0	0
11/20/2020 15:04:54	11/20/2020 15:10:42	0	95	347	0	11/21/2020 15:27:19	R_2ZIXJGmYRMapi9t	anonymous	EN	.9	1	2	2	1	25	4	0	0		0	0	0		0						0	0		0	0		0						0		0			0	0
11/20/2020 14:55:31	11/20/2020 14:56:23	0	100	51	1	11/20/2020 14:56:23	R_ebQWIEZDY1H7kSR	anonymous	EN	.9	1	0	0	0	0	0	2	1	2	1	24	3	4	0						0	0		0	0		0						0		0			0	0
11/20/2020 14:56:20	11/20/2020 14:57:40	0	100	79	1	11/20/2020 14:57:40	R_2CxjdN7ZrR3P8fI	anonymous	EN	.9	1	0	0	0	0	0	1	2	2	1	35	4	4	0						0	0		0	0		0						0		0			0	0
11/20/2020 14:55:34	11/20/2020 14:58:11	0	100	157	1	11/20/2020 14:58:12	R_OJaZ7CvOfNqaH3r	anonymous	EN	.9	1	0	0	0	0	0	2	2	2	1	30	4	4	0						0	0		0	0		0						0		0			0	0
11/20/2020 14:55:51	11/20/2020 14:58:16	0	100	145	1	11/20/2020 14:58:16	R_3rYF7DdtUsJj8CD	anonymous	EN	.9	1	0	0	0	0	0	1	2	2	1	73	5	4	0						0	0		0	0		0						0		0			0	0
11/20/2020 14:56:25	11/20/2020 14:58:19	0	100	114	1	11/20/2020 14:58:19	R_2rOd3pabvwG8KxY	anonymous	EN	.9	1	0	0	0	0	0	2	2	2	1	56	4	4	0						0	0		0	0		0						0		0			0	0
11/20/2020 14:56:13	11/20/2020 14:58:36	0	100	143	1	11/20/2020 14:58:37	R_2Vr9p0zVcRHNZhS	anonymous	EN	.9	1	0	0	0	0	0	1	2	2	1	22	4	4	0						0	0		0	0		0						0		0			0	0
11/20/2020 14:56:24	11/20/2020 14:58:38	0	100	134	1	11/20/2020 14:58:38	R_1lfYrQA9vQwgiUe	anonymous	EN	.9	1	0	0	0	0	0	1	2	2	1	51	4	4	0						0	0		0	0		0						0		0			0	0
11/20/2020 14:56:57	11/20/2020 14:58:43	0	100	105	1	11/20/2020 14:58:43	R_3elYeSlbAUh6WOd	anonymous	EN	.9	1	0	0	0	0	0	1	2	2	1	30	5	4	0						0	0		0	0		0						0		0			0	0
11/20/2020 14:55:58	11/20/2020 14:58:47	0	100	169	1	11/20/2020 14:58:48	R_2CVzESGQ4wwUy3o	anonymous	EN	.9	1	0	0	0	0	0	2	2	2	1	40	4	4	0						0	0		0	0		0						0		0			0	0
11/20/2020 14:57:15	11/20/2020 14:58:54	0	100	99	1	11/20/2020 14:58:55	R_AmpcZ7iSOuK41EZ	anonymous	EN	.9	1	0	0	0	0	0	1	2	2	4	44	6	4	0						0	0		0	0		0						0		0			0	0
11/20/2020 14:56:57	11/20/2020 14:59:00	0	100	122	1	11/20/2020 14:59:00	R_2eOL6Uuhc3Z5jvt	anonymous	EN	.7	1	0	0	0	0	0	1	2	2	1	43	4	4	0						0	0		0	0		0						0		0			0	0
11/20/2020 14:57:12	11/20/2020 14:59:39	0	100	147	1	11/20/2020 14:59:39	R_3M3ZFWQL6KbYyw8	anonymous	EN	.9	1	0	0	0	0	0	1	2	2	2	31	4	4	0						0	0		0	0		0						0		0			0	0
11/20/2020 14:56:50	11/20/2020 14:59:56	0	100	185	1	11/20/2020 14:59:56	R_2V9DRS7yLqHkD2A	anonymous	EN	.9	1	0	0	0	0	0	2	2	2	1	46	4	4	0						0	0		0	0		0						0		0			0	0
11/20/2020 14:55:50	11/20/2020 14:59:56	0	100	246	1	11/20/2020 14:59:56	R_2RP4bKw4PtYG9tG	anonymous	EN	.9	1	0	0	0	0	0	2	1	2	6	31	2	4	0						0	0		0	0		0						0		0			0	0
11/20/2020 14:57:30	11/20/2020 15:00:04	0	100	153	1	11/20/2020 15:00:04	R_12b9TCCHSmxp6O7	anonymous	EN	.9	1	0	0	0	0	0	1	2	2	1	40	2	4	0						0	0		0	0		0						0		0			0	0
11/20/2020 14:57:50	11/20/2020 15:00:09	0	100	138	1	11/20/2020 15:00:09	R_3O3o4vluJRI3cPH	anonymous	EN	.3	1	0	0	0	0	0	1	1	2	2	31	4	4	0						0	0		0	0		0						0		0			0	0
11/20/2020 14:57:51	11/20/2020 15:00:15	0	100	143	1	11/20/2020 15:00:15	R_2dXFkUaevbaHZXM	anonymous	EN	.9	1	0	0	0	0	0	1	2	2	1	30	4	4	0						0	0		0	0		0						0		0			0	0
11/20/2020 14:57:15	11/20/2020 15:00:19	0	100	183	1	11/20/2020 15:00:19	R_2YRCPBHazDDiQAV	anonymous	EN	.9	1	0	0	0	0	0	1	2	2	1	50	3	4	0						0	0		0	0		0						0		0			0	0
11/20/2020 14:56:13	11/20/2020 15:00:28	0	100	255	1	11/20/2020 15:00:28	R_1kNCtYksO29eBg0	anonymous	EN	.9	1	0	0	0	0	0	1	1	2	1	32	2	4	0						0	0		0	0		0						0		0			0	0
11/20/2020 14:58:12	11/20/2020 15:00:29	0	100	136	1	11/20/2020 15:00:29	R_2wdg96nD6rryfuZ	anonymous	EN	.9	1	0	0	0	0	0	2	2	2	1	44	5	4	0						0	0		0	0		0						0		0			0	0
11/20/2020 14:58:11	11/20/2020 15:00:29	0	100	137	1	11/20/2020 15:00:29	R_4IMeEEQUwNhFypP	anonymous	EN	.9	1	0	0	0	0	0	2	2	2	1	41	5	4	0						0	0		0	0		0						0		0			0	0
11/20/2020 14:58:07	11/20/2020 15:00:32	0	100	145	1	11/20/2020 15:00:33	R_2CuY894DAtV1gyG	anonymous	EN	.9	1	0	0	0	0	0	1	2	2	1	50	2	4	0						0	0		0	0		0						0		0			0	0
11/20/2020 14:58:47	11/20/2020 15:00:33	0	100	105	1	11/20/2020 15:00:33	R_Z7xyROFkNvCt2LL	anonymous	EN	.3	1	0	0	0	0	0	1	1	2	1	56	4	4	0						0	0		0	0		0						0		0			0	0
11/20/2020 14:58:15	11/20/2020 15:00:53	0	100	157	1	11/20/2020 15:00:53	R_5cNO36X1EEc989H	anonymous	EN	.9	1	0	0	0	0	0	1	2	2	1	38	4	4	0						0	0		0	0		0						0		0			0	0
11/20/2020 14:59:45	11/20/2020 15:01:11	0	100	86	1	11/20/2020 15:01:12	R_1TReSeUILMsRBsZ	anonymous	EN	.7	1	0	0	0	0	0	1	1	2	2	34	5	4	0						0	0		0	0		0						0		0			0	0
11/20/2020 14:57:03	11/20/2020 15:01:12	0	100	249	1	11/20/2020 15:01:13	R_0xOccMooNFib7e9	anonymous	EN	.9	1	0	0	0	0	0	1	2	2	1	61	4	4	0						0	0		0	0		0						0		0			0	0
11/20/2020 14:59:09	11/20/2020 15:01:20	0	100	131	1	11/20/2020 15:01:20	R_1dFwOKoQUw4jBwq	anonymous	EN	.9	1	0	0	0	0	0	1	1	2	1	37	4	4	0						0	0		0	0		0						0		0			0	0
11/20/2020 14:59:44	11/20/2020 15:01:29	0	100	105	1	11/20/2020 15:01:29	R_2XnvVh198F4yzg9	anonymous	EN	.9	1	0	0	0	0	0	1	2	2	1	30	5	4	0						0	0		0	0		0						0		0			0	0
11/20/2020 14:57:51	11/20/2020 15:01:34	0	100	223	1	11/20/2020 15:01:35	R_2z7LGOeZiz5BkSA	anonymous	EN	.9	1	0	0	0	0	0	2	2	2	1	31	2	4	0						0	0		0	0		0						0		0			0	0
11/20/2020 14:58:11	11/20/2020 15:01:41	0	100	210	1	11/20/2020 15:01:41	R_2tDSf2b5nUroosW	anonymous	EN	.9	1	0	0	0	0	0	2	1	2	1	42	4	4	0						0	0		0	0		0						0		0			0	0
11/20/2020 14:57:10	11/20/2020 15:01:48	0	100	278	1	11/20/2020 15:01:49	R_2tJB9qDZDDLvTC9	anonymous	EN	.9	1	0	0	0	0	0	1	1	2	1	55	2	4	0						0	0		0	0		0						0		0			0	0
11/20/2020 14:57:44	11/20/2020 15:01:49	0	100	244	1	11/20/2020 15:01:49	R_cw5jbiUsu1qEQIV	anonymous	EN	.9	1	0	0	0	0	0	2	2	2	4	34	4	4	0						0	0		0	0		0						0		0			0	0
11/20/2020 14:59:40	11/20/2020 15:01:54	0	100	134	1	11/20/2020 15:01:54	R_2uPOzstNrRaVEl9	anonymous	EN	.9	1	0	0	0	0	0	1	1	2	2	44	4	4	0						0	0		0	0		0						0		0			0	0
11/20/2020 14:59:41	11/20/2020 15:02:05	0	100	144	1	11/20/2020 15:02:05	R_1d6bv7MeCB7PnrS	anonymous	EN	.9	1	0	0	0	0	0	2	2	2	1	52	2	4	0						0	0		0	0		0						0		0			0	0
11/20/2020 15:00:08	11/20/2020 15:02:07	0	100	118	1	11/20/2020 15:02:07	R_xrVcunJfL3H3HlT	anonymous	EN	.9	1	0	0	0	0	0	1	2	2	1	37	4	4	0						0	0		0	0		0						0		0			0	0
11/20/2020 14:58:23	11/20/2020 15:02:19	0	100	235	1	11/20/2020 15:02:19	R_2TBsbt6qySfpjZZ	anonymous	EN	.9	1	0	0	0	0	0	2	2	2	1	37	3	4	0						0	0		0	0		0						0		0			0	0
11/20/2020 14:58:46	11/20/2020 15:02:28	0	100	222	1	11/20/2020 15:02:29	R_1hKEvgb6cVocrjF	anonymous	EN	.9	1	0	0	0	0	0	2	2	2	4	24	4	4	0						0	0		0	0		0						0		0			0	0
11/20/2020 14:59:48	11/20/2020 15:02:33	0	100	164	1	11/20/2020 15:02:33	R_3lYPmf3cMyghXuG	anonymous	EN	.9	1	0	0	0	0	0	2	2	2	1	60	5	4	0						0	0		0	0		0						0		0			0	0
11/20/2020 15:00:23	11/20/2020 15:02:45	0	100	142	1	11/20/2020 15:02:45	R_3G3yGbDqZjgO4Ge	anonymous	EN	.7	1	0	0	0	0	0	1	2	2	1	66	5	4	0						0	0		0	0		0						0		0			0	0
11/20/2020 14:58:50	11/20/2020 15:02:55	0	100	244	1	11/20/2020 15:02:55	R_31tokZZOWx1uV7p	anonymous	EN	.9	1	0	0	0	0	0	2	2	2	1	49	5	4	0						0	0		0	0		0						0		0			0	0
11/20/2020 15:00:39	11/20/2020 15:02:57	0	100	138	1	11/20/2020 15:02:58	R_yxNpjsqVuaPsmkN	anonymous	EN	.9	1	0	0	0	0	0	2	2	2	1	34	4	4	0						0	0		0	0		0						0		0			0	0
11/20/2020 15:01:36	11/20/2020 15:03:08	0	100	91	1	11/20/2020 15:03:08	R_tVEVbQuV3KJF29P	anonymous	EN	.9	1	0	0	0	0	0	1	2	2	1	43	4	4	0						0	0		0	0		0						0		0			0	0
11/20/2020 15:01:33	11/20/2020 15:03:10	0	100	97	1	11/20/2020 15:03:10	R_3sptMTjDXCSREXd	anonymous	EN	.9	1	0	0	0	0	0	1	1	2	2	33	5	4	0						0	0		0	0		0						0		0			0	0
11/20/2020 14:59:43	11/20/2020 15:03:17	0	100	213	1	11/20/2020 15:03:17	R_2vdzxhqj7ddac0g	anonymous	EN	.9	1	0	0	0	0	0	2	2	2	1	42	2	4	0						0	0		0	0		0						0		0			0	0
11/20/2020 14:56:20	11/20/2020 15:03:20	0	100	419	1	11/20/2020 15:03:20	R_1HcLTgZ2v4H4gKI	anonymous	EN	.9	1	0	0	0	0	0	2	2	2	2	39	3	4	0						0	0		0	0		0						0		0			0	0
11/20/2020 15:01:32	11/20/2020 15:03:27	0	100	115	1	11/20/2020 15:03:27	R_5mB9HUU3oeE6Fbj	anonymous	EN	.9	1	0	0	0	0	0	1	2	2	1	25	4	4	0						0	0		0	0		0						0		0			0	0
11/20/2020 15:02:00	11/20/2020 15:03:32	0	100	92	1	11/20/2020 15:03:33	R_3PM1yipIoLxoqis	anonymous	EN	.9	1	0	0	0	0	0	2	2	2	1	25	4	4	0						0	0		0	0		0						0		0			0	0
11/20/2020 14:59:55	11/20/2020 15:03:39	0	100	224	1	11/20/2020 15:03:39	R_2v0T1x7McfLiZOY	anonymous	EN	.3	1	0	0	0	0	0	2	2	2	1	28	4	4	0						0	0		0	0		0						0		0			0	0
11/20/2020 15:00:57	11/20/2020 15:03:43	0	100	166	1	11/20/2020 15:03:44	R_r6JwZ6roQtyCWtP	anonymous	EN	.9	1	0	0	0	0	0	1	2	2	1	48	5	4	0						0	0		0	0		0						0		0			0	0
11/20/2020 14:56:55	11/20/2020 15:03:46	0	100	410	1	11/20/2020 15:03:46	R_RDkBuxryx36rOGl	anonymous	EN	.9	1	0	0	0	0	0	1	2	2	1	26	4	4	0						0	0		0	0		0						0		0			0	0
11/20/2020 15:00:25	11/20/2020 15:03:49	0	100	204	1	11/20/2020 15:03:49	R_2WYW1DgIq1BkdgI	anonymous	EN	.9	1	0	0	0	0	0	2	2	2	2	59	3	4	0						0	0		0	0		0						0		0			0	0
11/20/2020 15:00:34	11/20/2020 15:03:49	0	100	195	1	11/20/2020 15:03:50	R_3JDfvcrpxSAvveE	anonymous	EN	.9	1	0	0	0	0	0	1	2	2	1	48	3	4	0						0	0		0	0		0						0		0			0	0
11/20/2020 15:01:16	11/20/2020 15:03:52	0	100	156	1	11/20/2020 15:03:53	R_sIspruUV8f1hKzn	anonymous	EN	.9	1	0	0	0	0	0	1	2	2	1	42	4	4	0						0	0		0	0		0						0		0			0	0
11/20/2020 15:01:05	11/20/2020 15:03:53	0	100	167	1	11/20/2020 15:03:53	R_2aXJI5B2jOQQIfo	anonymous	EN	.9	1	0	0	0	0	0	2	2	2	1	30	2	4	0						0	0		0	0		0						0		0			0	0
11/20/2020 15:02:11	11/20/2020 15:03:54	0	100	102	1	11/20/2020 15:03:54	R_30jYwhuBz9NvI7h	anonymous	EN	.9	1	0	0	0	0	0	1	2	2	4	22	4	4	0						0	0		0	0		0						0		0			0	0
11/20/2020 15:01:00	11/20/2020 15:03:57	0	100	177	1	11/20/2020 15:03:57	R_VPWUDdeO3ePk6s1	anonymous	EN	.9	1	0	0	0	0	0	1	2	2	1	63	4	4	0						0	0		0	0		0						0		0			0	0
11/20/2020 15:00:15	11/20/2020 15:04:01	0	100	226	1	11/20/2020 15:04:01	R_xikKeP3YHEpFFUR	anonymous	EN	.9	1	0	0	0	0	0	1	1	2	6	32	4	4	0						0	0		0	0		0						0		0			0	0
11/20/2020 14:55:57	11/20/2020 15:04:14	0	100	496	1	11/20/2020 15:04:14	R_3sjfbBGbR75tu8Q	anonymous	EN	.9	1	0	0	0	0	0	1	2	2	2	36	4	4	0						0	0		0	0		0						0		0			0	0
11/20/2020 15:00:47	11/20/2020 15:04:27	0	100	219	1	11/20/2020 15:04:27	R_12rKZUsmh4LFMp1	anonymous	EN	.9	1	0	0	0	0	0	1	2	2	1	30	4	4	0						0	0		0	0		0						0		0			0	0
11/20/2020 15:00:34	11/20/2020 15:04:59	0	100	264	1	11/20/2020 15:04:59	R_3rYPyqSWZ4xeaxZ	anonymous	EN	.7	1	0	0	0	0	0	2	2	2	1	28	5	4	0						0	0		0	0		0						0		0			0	0
11/20/2020 15:03:31	11/20/2020 15:05:06	0	100	95	1	11/20/2020 15:05:07	R_czN78Y9LGbfA4ZH	anonymous	EN	.9	1	0	0	0	0	0	2	1	2	1	27	4	4	0						0	0		0	0		0						0		0			0	0
11/20/2020 15:00:56	11/20/2020 15:05:51	0	100	295	1	11/20/2020 15:05:51	R_1rvsmAuJZzK1wh6	anonymous	EN	.9	1	0	0	0	0	0	1	2	2	7	37	4	4	0						0	0		0	0		0						0		0			0	0
11/20/2020 15:03:49	11/20/2020 15:05:56	0	100	126	1	11/20/2020 15:05:56	R_3KVHrEDduLNcva3	anonymous	EN	.9	1	0	0	0	0	0	1	2	2	1	41	4	4	0						0	0		0	0		0						0		0			0	0
11/20/2020 15:02:45	11/20/2020 15:06:06	0	100	200	1	11/20/2020 15:06:06	R_1gpvZK7G4KkWO2O	anonymous	EN	.7	1	0	0	0	0	0	2	2	2	1	37	5	4	0						0	0		0	0		0						0		0			0	0
11/20/2020 14:59:46	11/20/2020 15:06:06	0	100	380	1	11/20/2020 15:06:06	R_3sdhB11dzsZz2Ef	anonymous	EN	.7	1	0	0	0	0	0	2	1	2	2	30	5	4	0						0	0		0	0		0						0		0			0	0
11/20/2020 14:58:19	11/20/2020 15:06:18	0	100	478	1	11/20/2020 15:06:18	R_3PvQYmQSH96100d	anonymous	EN	.9	1	0	0	0	0	0	2	2	2	2	42	4	4	0						0	0		0	0		0						0		0			0	0
11/20/2020 15:02:43	11/20/2020 15:06:22	0	100	219	1	11/20/2020 15:06:22	R_AB5NApm18CSUAXT	anonymous	EN	.7	1	0	0	0	0	0	1	2	2	1	30	4	4	0						0	0		0	0		0						0		0			0	0
11/20/2020 15:04:27	11/20/2020 15:06:34	0	100	126	1	11/20/2020 15:06:34	R_1NE5YFySVTdbcTn	anonymous	EN	.9	1	0	0	0	0	0	1	2	2	1	56	4	4	0						0	0		0	0		0						0		0			0	0
11/20/2020 15:02:59	11/20/2020 15:06:39	0	100	219	1	11/20/2020 15:06:39	R_8HXvQA6d4QGgjND	anonymous	EN	.9	1	0	0	0	0	0	1	2	2	2	38	4	4	0						0	0		0	0		0						0		0			0	0
11/20/2020 15:02:47	11/20/2020 15:06:46	0	100	239	1	11/20/2020 15:06:47	R_2dzGc6qmsnTBVpf	anonymous	EN	.9	1	0	0	0	0	0	1	2	2	1	64	2	4	0						0	0		0	0		0						0		0			0	0
11/20/2020 15:03:23	11/20/2020 15:06:49	0	100	206	1	11/20/2020 15:06:50	R_2uIpHSXB3LUXNJ9	anonymous	EN	.9	1	0	0	0	0	0	2	2	2	1	41	4	4	0						0	0		0	0		0						0		0			0	0
11/20/2020 15:00:23	11/20/2020 15:06:50	0	100	386	1	11/20/2020 15:06:50	R_3NOGcauLsww7o4z	anonymous	EN	.9	1	0	0	0	0	0	2	2	2	1	54	5	4	0						0	0		0	0		0						0		0			0	0
11/20/2020 14:57:49	11/20/2020 15:06:59	0	100	549	1	11/20/2020 15:06:59	R_3Kp97FLyK9oTerb	anonymous	EN	.9	1	0	0	0	0	0	1	1	2	2	23	4	4	0						0	0		0	0		0						0		0			0	0
11/20/2020 15:04:41	11/20/2020 15:07:08	0	100	146	1	11/20/2020 15:07:08	R_2v7zLgt6NPaB2uf	anonymous	EN	.9	1	0	0	0	0	0	1	2	2	1	50	4	4	0						0	0		0	0		0						0		0			0	0
11/20/2020 15:02:59	11/20/2020 15:07:40	0	100	281	1	11/20/2020 15:07:40	R_YXoFUQDbdiqwiNH	anonymous	EN	.9	1	0	0	0	0	0	1	2	2	1	28	5	4	0						0	0		0	0		0						0		0			0	0
11/20/2020 15:05:27	11/20/2020 15:08:15	0	100	168	1	11/20/2020 15:08:16	R_1Cl8NPKu69DlYXv	anonymous	EN	.9	1	0	0	0	0	0	1	2	2	1	43	2	4	0						0	0		0	0		0						0		0			0	0
11/20/2020 15:05:02	11/20/2020 15:08:22	0	100	199	1	11/20/2020 15:08:22	R_10OcOd0hIS00OCE	anonymous	EN	.9	1	0	0	0	0	0	2	2	2	1	47	5	4	0						0	0		0	0		0						0		0			0	0
11/20/2020 15:05:58	11/20/2020 15:08:43	0	100	164	1	11/20/2020 15:08:43	R_1F8uJz0ChqBtIg5	anonymous	EN	.9	1	0	0	0	0	0	2	2	2	1	39	2	4	0						0	0		0	0		0						0		0			0	0
11/20/2020 15:07:29	11/20/2020 15:08:58	0	100	89	1	11/20/2020 15:08:58	R_1H5nEjEGqE2tzhE	anonymous	EN	.9	1	0	0	0	0	0	1	1	2	1	30	4	4	0						0	0		0	0		0						0		0			0	0
11/20/2020 15:00:12	11/20/2020 15:09:06	0	100	534	1	11/20/2020 15:09:06	R_2tzexRUoe8DdueK	anonymous	EN	.9	1	0	0	0	0	0	2	2	2	1	45	4	4	0						0	0		0	0		0						0		0			0	0
11/20/2020 15:01:28	11/20/2020 15:09:11	0	100	463	1	11/20/2020 15:09:11	R_28UJkJTed6r0Eq2	anonymous	EN	.9	1	0	0	0	0	0	1	2	2	1	29	4	4	0						0	0		0	0		0						0		0			0	0
11/20/2020 15:02:24	11/20/2020 15:09:13	0	100	409	1	11/20/2020 15:09:13	R_3PhilCoFJyU9v2Z	anonymous	EN	.7	1	0	0	0	0	0	1	2	2	1	53	4	4	0						0	0		0	0		0						0		0			0	0
11/20/2020 15:04:59	11/20/2020 15:09:31	0	100	272	1	11/20/2020 15:09:32	R_PBcVlvRclRjsadP	anonymous	EN	.9	1	0	0	0	0	0	2	2	2	1	55	2	4	0						0	0		0	0		0						0		0			0	0
11/20/2020 15:04:57	11/20/2020 15:09:33	0	100	275	1	11/20/2020 15:09:33	R_T28mt2WxwK8lDC9	anonymous	EN	.9	1	0	0	0	0	0	2	2	2	1	44	5	4	0						0	0		0	0		0						0		0			0	0
11/20/2020 15:06:25	11/20/2020 15:09:46	0	100	200	1	11/20/2020 15:09:46	R_26fKJGAPYTZX5L8	anonymous	EN	.9	1	0	0	0	0	0	2	2	2	1	29	6	4	0						0	0		0	0		0						0		0			0	0
11/20/2020 15:04:34	11/20/2020 15:09:55	0	100	321	1	11/20/2020 15:09:56	R_PvbFSJ59UjzOJkB	anonymous	EN	.9	1	0	0	0	0	0	1	2	2	1	30	4	4	0						0	0		0	0		0						0		0			0	0
11/20/2020 15:05:18	11/20/2020 15:10:28	0	100	310	1	11/20/2020 15:10:29	R_1KljVayLlk5L2Fg	anonymous	EN	.9	1	0	0	0	0	0	1	2	2	1	30	4	4	0						0	0		0	0		0						0		0			0	0
11/20/2020 15:04:56	11/20/2020 15:10:40	0	100	343	1	11/20/2020 15:10:40	R_2yrpMDfw401UKxF	anonymous	EN	.9	1	0	0	0	0	0	2	2	2	1	49	2	4	0						0	0		0	0		0						0		0			0	0
11/20/2020 15:07:48	11/20/2020 15:10:55	0	100	187	1	11/20/2020 15:10:55	R_envKVQZP8zvlbZn	anonymous	EN	.9	1	0	0	0	0	0	1	2	2	1	78	3	4	0						0	0		0	0		0						0		0			0	0
11/20/2020 15:07:06	11/20/2020 15:11:04	0	100	237	1	11/20/2020 15:11:04	R_Zf8VWg2CwIQXQjv	anonymous	EN	.9	1	0	0	0	0	0	2	2	2	1	34	2	4	0						0	0		0	0		0						0		0			0	0
11/20/2020 15:06:31	11/20/2020 15:11:09	0	100	277	1	11/20/2020 15:11:09	R_2rMkN7eeLtrD3XU	anonymous	EN	.9	1	0	0	0	0	0	2	2	2	1	64	6	4	0						0	0		0	0		0						0		0			0	0
11/20/2020 15:09:12	11/20/2020 15:11:22	0	100	130	1	11/20/2020 15:11:23	R_1ghgw3eAKxzZOww	anonymous	EN	.9	1	0	0	0	0	0	2	2	2	1	64	4	4	0						0	0		0	0		0						0		0			0	0
11/20/2020 14:56:46	11/20/2020 15:11:26	0	100	880	1	11/20/2020 15:11:26	R_1eXAs2BkjWbAMQp	anonymous	EN	.9	1	0	0	0	0	0	2	2	2	1	49	4	4	0						0	0		0	0		0						0		0			0	0
11/20/2020 15:08:01	11/20/2020 15:11:26	0	100	205	1	11/20/2020 15:11:26	R_2eVbntFyAvy6Smk	anonymous	EN	.9	1	0	0	0	0	0	2	2	2	1	29	2	4	0						0	0		0	0		0						0		0			0	0
11/20/2020 15:05:17	11/20/2020 15:11:30	0	100	372	1	11/20/2020 15:11:30	R_2Bz0zYKcJ37pfjj	anonymous	EN	.9	1	0	0	0	0	0	1	2	2	1	57	4	4	0						0	0		0	0		0						0		0			0	0
11/20/2020 15:08:54	11/20/2020 15:11:36	0	100	162	1	11/20/2020 15:11:36	R_qXCxi9JSS1klGV3	anonymous	EN	.7	1	0	0	0	0	0	1	1	2	2	39	5	4	0						0	0		0	0		0						0		0			0	0
11/20/2020 15:10:00	11/20/2020 15:11:36	0	100	96	1	11/20/2020 15:11:37	R_ur0fZW0j8A4grhD	anonymous	EN	.7	1	0	0	0	0	0	1	1	2	2	30	4	4	0						0	0		0	0		0						0		0			0	0
11/20/2020 15:00:01	11/20/2020 15:11:37	0	100	695	1	11/20/2020 15:11:37	R_3szhBaiLAANYZFk	anonymous	EN	.9	1	0	0	0	0	0	1	1	2	2	39	4	4	0						0	0		0	0		0						0		0			0	0
11/20/2020 15:07:38	11/20/2020 15:11:41	0	100	242	1	11/20/2020 15:11:41	R_2wuEQI6EQGUkM6p	anonymous	EN	.9	1	0	0	0	0	0	1	2	2	1	31	3	4	0						0	0		0	0		0						0		0			0	0
11/20/2020 15:09:20	11/20/2020 15:11:44	0	100	144	1	11/20/2020 15:11:44	R_2WP6UEC2EItIvGa	anonymous	EN	.9	1	0	0	0	0	0	2	2	2	1	57	5	4	0						0	0		0	0		0						0		0			0	0
11/20/2020 15:07:48	11/20/2020 15:11:44	0	100	235	1	11/20/2020 15:11:44	R_3IVO5P3GvcLoEC4	anonymous	EN	.9	1	0	0	0	0	0	1	1	2	1	31	4	4	0						0	0		0	0		0						0		0			0	0
11/20/2020 15:06:28	11/20/2020 15:11:51	0	100	323	1	11/20/2020 15:11:52	R_Bt4PUIcwJzpcF7b	anonymous	EN	.9	1	0	0	0	0	0	2	1	2	2	30	5	4	0						0	0		0	0		0						0		0			0	0
11/20/2020 15:07:36	11/20/2020 15:11:57	0	100	260	1	11/20/2020 15:11:57	R_ONoy9LQ8di81XRT	anonymous	EN	.7	1	0	0	0	0	0	1	2	2	1	83	2	4	0						0	0		0	0		0						0		0			0	0
11/20/2020 15:05:29	11/20/2020 15:12:00	0	100	390	1	11/20/2020 15:12:00	R_3nqk9nvRmy6nIV7	anonymous	EN	.9	1	0	0	0	0	0	1	1	2	2	40	5	4	0						0	0		0	0		0						0		0			0	0
11/20/2020 15:08:31	11/20/2020 15:12:02	0	100	211	1	11/20/2020 15:12:03	R_3kvokbChOoSZpx2	anonymous	EN	.9	1	0	0	0	0	0	2	2	2	1	33	5	4	0						0	0		0	0		0						0		0			0	0
11/20/2020 15:05:43	11/20/2020 15:12:15	0	100	391	1	11/20/2020 15:12:15	R_2EuUHSPn80QimTa	anonymous	EN	.9	1	0	0	0	0	0	2	1	2	1	40	4	4	0						0	0		0	0		0						0		0			0	0
11/20/2020 15:05:38	11/20/2020 15:12:28	0	100	409	1	11/20/2020 15:12:28	R_2wRJfVG6wcNpa8t	anonymous	EN	.9	1	0	0	0	0	0	2	2	2	1	40	4	4	0						0	0		0	0		0						0		0			0	0
11/20/2020 15:07:09	11/20/2020 15:12:45	0	100	335	1	11/20/2020 15:12:45	R_1gju6HGsuxt7F9X	anonymous	EN	.9	1	0	0	0	0	0	1	1	2	1	28	4	4	0						0	0		0	0		0						0		0			0	0
11/20/2020 15:10:06	11/20/2020 15:12:51	0	100	165	1	11/20/2020 15:12:52	R_808mH64HdQ4FaFz	anonymous	EN	.9	1	0	0	0	0	0	1	2	2	1	58	6	4	0						0	0		0	0		0						0		0			0	0
11/20/2020 15:10:26	11/20/2020 15:13:15	0	100	168	1	11/20/2020 15:13:15	R_4Sl0ACvJH1bMik1	anonymous	EN	.9	1	0	0	0	0	0	1	2	2	1	30	4	4	0						0	0		0	0		0						0		0			0	0
11/20/2020 15:10:29	11/20/2020 15:13:15	0	100	166	1	11/20/2020 15:13:15	R_2pK9n889gGNkxje	anonymous	EN	.7	1	0	0	0	0	0	1	2	2	1	30	4	4	0						0	0		0	0		0						0		0			0	0
11/20/2020 15:11:00	11/20/2020 15:13:31	0	100	150	1	11/20/2020 15:13:31	R_2y9i724TGISWqVq	anonymous	EN	.9	1	0	0	0	0	0	1	2	2	1	65	4	4	0						0	0		0	0		0						0		0			0	0
11/20/2020 15:09:40	11/20/2020 15:13:32	0	100	231	1	11/20/2020 15:13:32	R_1EZH9z2LWZRpQYV	anonymous	EN	.9	1	0	0	0	0	0	2	2	2	2	42	4	4	0						0	0		0	0		0						0		0			0	0
11/20/2020 15:11:11	11/20/2020 15:13:32	0	100	141	1	11/20/2020 15:13:32	R_8Iz2LxwPYKalu9j	anonymous	EN	.9	1	0	0	0	0	0	1	2	2	2	31	3	4	0						0	0		0	0		0						0		0			0	0
11/20/2020 15:10:30	11/20/2020 15:13:52	0	100	201	1	11/20/2020 15:13:52	R_3MmJQYgnEcINLYC	anonymous	EN	.9	1	0	0	0	0	0	2	2	2	1	31	2	4	0						0	0		0	0		0						0		0			0	0
11/20/2020 15:03:08	11/20/2020 15:13:58	0	100	649	1	11/20/2020 15:13:58	R_3O8ibm3YmnJPX9j	anonymous	EN	.9	1	0	0	0	0	0	2	2	2	1	42	4	4	0						0	0		0	0		0						0		0			0	0
11/20/2020 15:11:21	11/20/2020 15:14:01	0	100	160	1	11/20/2020 15:14:01	R_w1NWyvz2GnfCqnn	anonymous	EN	.9	1	0	0	0	0	0	2	2	2	1	49	5	4	0						0	0		0	0		0						0		0			0	0
11/20/2020 15:11:27	11/20/2020 15:14:16	0	100	168	1	11/20/2020 15:14:16	R_Wv4nG3zBsEUfo2d	anonymous	EN	.9	1	0	0	0	0	0	1	2	2	1	44	4	4	0						0	0		0	0		0						0		0			0	0
11/20/2020 15:12:34	11/20/2020 15:14:24	0	100	109	1	11/20/2020 15:14:24	R_VU3vg2cel9OQ3El	anonymous	EN	.9	1	0	0	0	0	0	1	2	2	1	34	4	4	0						0	0		0	0		0						0		0			0	0
11/20/2020 15:12:28	11/20/2020 15:14:26	0	100	117	1	11/20/2020 15:14:26	R_1Fao2fXkpaB9h77	anonymous	EN	.9	1	0	0	0	0	0	2	2	2	1	25	4	4	0						0	0		0	0		0						0		0			0	0
11/20/2020 15:09:57	11/20/2020 15:14:33	0	100	275	1	11/20/2020 15:14:33	R_1giPKjKhcSsv9uC	anonymous	EN	.3	1	0	0	0	0	0	2	1	2	1	54	4	4	0						0	0		0	0		0						0		0			0	0
11/20/2020 15:13:41	11/20/2020 15:14:50	0	100	68	1	11/20/2020 15:14:50	R_2DTZqm4lGStW1Du	anonymous	EN	.9	1	0	0	0	0	0	1	1	2	1	64	4	4	0						0	0		0	0		0						0		0			0	0
11/20/2020 15:12:38	11/20/2020 15:15:18	0	100	159	1	11/20/2020 15:15:18	R_x56UIKVzZxqAQ6d	anonymous	EN	.9	1	0	0	0	0	0	2	2	2	1	55	3	4	0						0	0		0	0		0						0		0			0	0
11/20/2020 15:11:31	11/20/2020 15:15:40	0	100	249	1	11/20/2020 15:15:40	R_1Eiex6FNcW50MC6	anonymous	EN	.9	1	0	0	0	0	0	1	1	2	3	37	4	4	0						0	0		0	0		0						0		0			0	0
11/20/2020 15:10:19	11/20/2020 15:15:57	0	100	338	1	11/20/2020 15:15:58	R_2zD5Se2GkQXwphh	anonymous	EN	.9	1	0	0	0	0	0	1	2	2	3	45	2	4	0						0	0		0	0		0						0		0			0	0
11/20/2020 15:14:51	11/20/2020 15:16:17	0	100	85	1	11/20/2020 15:16:17	R_1ohZ5YhAY6FVmtA	anonymous	EN	.9	1	0	0	0	0	0	2	1	2	1	28	2	4	0						0	0		0	0		0						0		0			0	0
11/20/2020 15:14:51	11/20/2020 15:16:23	0	100	91	1	11/20/2020 15:16:23	R_2QloOEZBVH3YmMI	anonymous	EN	.9	1	0	0	0	0	0	1	2	2	1	57	4	4	0						0	0		0	0		0						0		0			0	0
11/20/2020 15:14:51	11/20/2020 15:16:44	0	100	112	1	11/20/2020 15:16:44	R_C1zLba94bUG8DYJ	anonymous	EN	.9	1	0	0	0	0	0	1	2	2	1	34	4	4	0						0	0		0	0		0						0		0			0	0
11/20/2020 15:13:53	11/20/2020 15:17:03	0	100	190	1	11/20/2020 15:17:04	R_2R1VLOKFuiT0JOC	anonymous	EN	.9	1	0	0	0	0	0	2	2	2	1	41	5	4	0						0	0		0	0		0						0		0			0	0
11/20/2020 15:11:54	11/20/2020 15:17:11	0	100	316	1	11/20/2020 15:17:11	R_10xCqZ4ZUYvlj4e	anonymous	EN	.9	1	0	0	0	0	0	1	1	2	1	48	4	4	0						0	0		0	0		0						0		0			0	0
11/20/2020 15:13:47	11/20/2020 15:17:11	0	100	204	1	11/20/2020 15:17:12	R_1FlYJCjQShwU61V	anonymous	EN	.9	1	0	0	0	0	0	2	2	2	1	51	2	4	0						0	0		0	0		0						0		0			0	0
11/20/2020 15:15:16	11/20/2020 15:17:58	0	100	162	1	11/20/2020 15:17:59	R_3NCEMX72CBaGtJN	anonymous	EN	.9	1	0	0	0	0	0	1	2	2	1	34	2	4	0						0	0		0	0		0						0		0			0	0
11/20/2020 15:09:52	11/20/2020 15:18:01	0	100	488	1	11/20/2020 15:18:02	R_31GGSKAyOW4C2pY	anonymous	EN	.9	1	0	0	0	0	0	1	1	2	2	29	5	4	0						0	0		0	0		0						0		0			0	0
11/20/2020 15:11:51	11/20/2020 15:18:04	0	100	373	1	11/20/2020 15:18:04	R_3J8D2suDkbk07Tm	anonymous	EN	.9	1	0	0	0	0	0	1	2	2	1	27	5	4	0						0	0		0	0		0						0		0			0	0
11/20/2020 15:14:28	11/20/2020 15:18:05	0	100	216	1	11/20/2020 15:18:05	R_Wl1aYgEs3yMIpEZ	anonymous	EN	.9	1	0	0	0	0	0	1	2	2	1	42	4	4	0						0	0		0	0		0						0		0			0	0
11/20/2020 15:15:11	11/20/2020 15:18:17	0	100	185	1	11/20/2020 15:18:17	R_1jfXkAxk7SwB79t	anonymous	EN	.7	1	0	0	0	0	0	1	2	2	1	29	4	4	0						0	0		0	0		0						0		0			0	0
11/20/2020 15:08:05	11/20/2020 15:18:21	0	100	616	1	11/20/2020 15:18:21	R_a4qCYQERl22H2lb	anonymous	EN	.9	1	0	0	0	0	0	2	2	2	1	59	2	4	0						0	0		0	0		0						0		0			0	0
11/20/2020 15:16:21	11/20/2020 15:18:23	0	100	122	1	11/20/2020 15:18:24	R_124JMFK7N9z8ggj	anonymous	EN	.7	1	0	0	0	0	0	1	2	2	2	32	4	4	0						0	0		0	0		0						0		0			0	0
11/20/2020 15:15:13	11/20/2020 15:18:36	0	100	202	1	11/20/2020 15:18:36	R_3hGYfBRMPHRwLlN	anonymous	EN	.9	1	0	0	0	0	0	1	2	2	1	30	5	4	0						0	0		0	0		0						0		0			0	0
11/20/2020 15:17:57	11/20/2020 15:19:44	0	100	106	1	11/20/2020 15:19:44	R_2uPuvA1jiiih33O	anonymous	EN	.9	1	0	0	0	0	0	2	2	2	2	32	6	4	0						0	0		0	0		0						0		0			0	0
11/20/2020 15:10:31	11/20/2020 15:20:12	0	100	581	1	11/20/2020 15:20:13	R_1dalvpekB6HyPWK	anonymous	EN	.9	1	0	0	0	0	0	4	2	2	1	24	4	4	0						0	0		0	0		0						0		0			0	0
11/20/2020 15:16:51	11/20/2020 15:20:31	0	100	219	1	11/20/2020 15:20:32	R_sik2kILVJgv7Aqt	anonymous	EN	.9	1	0	0	0	0	0	2	2	2	1	55	3	4	0						0	0		0	0		0						0		0			0	0
11/20/2020 15:13:38	11/20/2020 15:20:46	0	100	428	1	11/20/2020 15:20:46	R_3qCY5LvQvEPwzDw	anonymous	EN	.9	1	0	0	0	0	0	1	1	2	1	48	4	4	0						0	0		0	0		0						0		0			0	0
11/20/2020 15:12:11	11/20/2020 15:20:51	0	100	520	1	11/20/2020 15:20:52	R_3lYXXL207UYkLPw	anonymous	EN	.9	1	0	0	0	0	0	2	2	2	1	31	4	4	0						0	0		0	0		0						0		0			0	0
11/20/2020 15:19:02	11/20/2020 15:21:18	0	100	135	1	11/20/2020 15:21:18	R_1dpqbEYSG5vVpBE	anonymous	EN	.9	1	0	0	0	0	0	1	1	2	2	48	5	4	0						0	0		0	0		0						0		0			0	0
11/20/2020 15:18:11	11/20/2020 15:21:29	0	100	198	1	11/20/2020 15:21:29	R_2EzWcSdjRO9qMcK	anonymous	EN	.9	1	0	0	0	0	0	2	2	2	1	47	3	4	0						0	0		0	0		0						0		0			0	0
11/20/2020 15:17:29	11/20/2020 15:21:30	0	100	241	1	11/20/2020 15:21:31	R_2ziN4q7Tjes3Kat	anonymous	EN	.9	1	0	0	0	0	0	1	2	2	1	62	4	4	0						0	0		0	0		0						0		0			0	0
11/20/2020 15:19:05	11/20/2020 15:21:53	0	100	168	1	11/20/2020 15:21:53	R_2rHmjOnKGmekVlA	anonymous	EN	.9	1	0	0	0	0	0	2	1	2	2	32	5	4	0						0	0		0	0		0						0		0			0	0
11/20/2020 15:10:05	11/20/2020 15:22:00	0	100	714	1	11/20/2020 15:22:00	R_vrvn3MCE7YJJOoN	anonymous	EN	.9	1	0	0	0	0	0	1	2	2	1	66	4	4	0						0	0		0	0		0						0		0			0	0
11/20/2020 15:20:58	11/20/2020 15:22:49	0	100	110	1	11/20/2020 15:22:49	R_3312kWCwmBiz6Kr	anonymous	EN	.9	1	0	0	0	0	0	1	2	2	7	23	4	4	0						0	0		0	0		0						0		0			0	0
11/20/2020 15:20:01	11/20/2020 15:22:57	0	100	175	1	11/20/2020 15:22:57	R_XgJHW6YZsSCRxPr	anonymous	EN	.9	1	0	0	0	0	0	1	2	2	1	21	2	4	0						0	0		0	0		0						0		0			0	0
11/20/2020 15:12:37	11/20/2020 15:23:01	0	100	624	1	11/20/2020 15:23:02	R_1LBt1HurNsZsz33	anonymous	EN	.9	1	0	0	0	0	0	1	2	2	1	35	4	4	0						0	0		0	0		0						0		0			0	0
11/20/2020 15:19:56	11/20/2020 15:23:02	0	100	186	1	11/20/2020 15:23:03	R_6QK00ONrWun10s1	anonymous	EN	.9	1	0	0	0	0	0	2	2	2	1	51	3	4	0						0	0		0	0		0						0		0			0	0
11/20/2020 15:16:21	11/20/2020 15:23:38	0	100	437	1	11/20/2020 15:23:39	R_25N0gkfFQDr4n32	anonymous	EN	.9	1	0	0	0	0	0	1	1	2	1	30	5	4	0						0	0		0	0		0						0		0			0	0
11/20/2020 15:21:21	11/20/2020 15:23:42	0	100	141	1	11/20/2020 15:23:43	R_8zSzOe60mWHrhJL	anonymous	EN	.9	1	0	0	0	0	0	2	2	2	1	35	3	4	0						0	0		0	0		0						0		0			0	0
11/20/2020 15:22:03	11/20/2020 15:24:07	0	100	123	1	11/20/2020 15:24:07	R_1M3UUmO6uXsw7ep	anonymous	EN	.9	1	0	0	0	0	0	1	2	2	1	35	4	4	0						0	0		0	0		0						0		0			0	0
11/20/2020 15:15:26	11/20/2020 15:24:09	0	100	523	1	11/20/2020 15:24:09	R_31aDfKp6ssWDfmq	anonymous	EN	.9	1	0	0	0	0	0	1	1	2	1	30	4	4	0						0	0		0	0		0						0		0			0	0
11/20/2020 15:22:19	11/20/2020 15:24:29	0	100	130	1	11/20/2020 15:24:29	R_ehW1LvaOfSTU0w1	anonymous	EN	.9	1	0	0	0	0	0	2	1	2	1	30	4	4	0						0	0		0	0		0						0		0			0	0
11/20/2020 15:16:04	11/20/2020 15:24:45	0	100	521	1	11/20/2020 15:24:45	R_1lbFWQSQggSClml	anonymous	EN	.9	1	0	0	0	0	0	1	1	2	1	28	3	4	0						0	0		0	0		0						0		0			0	0
11/20/2020 15:20:55	11/20/2020 15:25:05	0	100	250	1	11/20/2020 15:25:05	R_1kLJdPSwAok8RZF	anonymous	EN	.9	1	0	0	0	0	0	2	2	2	1	69	4	4	0						0	0		0	0		0						0		0			0	0
11/20/2020 15:22:07	11/20/2020 15:25:55	0	100	228	1	11/20/2020 15:25:56	R_2BgkWA4JSnMFGHY	anonymous	EN	.9	1	0	0	0	0	0	2	2	2	3	24	2	4	0						0	0		0	0		0						0		0			0	0
11/20/2020 15:25:50	11/20/2020 15:27:06	0	100	76	1	11/20/2020 15:27:07	R_3I9K7867cbMT6KM	anonymous	EN	.9	1	0	0	0	0	0	1	2	2	1	27	2	4	0						0	0		0	0		0						0		0			0	0
11/20/2020 15:25:11	11/20/2020 15:27:11	0	100	120	1	11/20/2020 15:27:11	R_24FNCUjGaOTwpTY	anonymous	EN	.9	1	0	0	0	0	0	1	2	2	1	29	4	4	0						0	0		0	0		0						0		0			0	0
11/20/2020 15:23:21	11/20/2020 15:27:29	0	100	247	1	11/20/2020 15:27:29	R_reYsUeo77zf1q5b	anonymous	EN	.9	1	0	0	0	0	0	1	2	2	1	21	1	4	0						0	0		0	0		0						0		0			0	0
11/20/2020 15:24:55	11/20/2020 15:27:34	0	100	158	1	11/20/2020 15:27:34	R_R4chFkE7Fyzuty1	anonymous	EN	.9	1	0	0	0	0	0	1	2	2	1	40	3	4	0						0	0		0	0		0						0		0			0	0
11/20/2020 15:24:49	11/20/2020 15:27:38	0	100	168	1	11/20/2020 15:27:39	R_3Plth8met5Trd4d	anonymous	EN	.9	1	0	0	0	0	0	1	1	2	1	27	4	4	0						0	0		0	0		0						0		0			0	0
11/20/2020 15:24:34	11/20/2020 15:27:51	0	100	196	1	11/20/2020 15:27:51	R_qPLapZQKA1fUbSx	anonymous	EN	.7	1	0	0	0	0	0	1	2	2	1	26	2	4	0						0	0		0	0		0						0		0			0	0
11/20/2020 15:22:19	11/20/2020 15:27:51	0	100	331	1	11/20/2020 15:27:51	R_305Ev40Sp76t9Mn	anonymous	EN	.9	1	0	0	0	0	0	2	2	2	1	58	3	4	0						0	0		0	0		0						0		0			0	0
11/20/2020 15:16:17	11/20/2020 15:28:13	0	100	716	1	11/20/2020 15:28:14	R_262u6W50DnRyJov	anonymous	EN	.9	1	0	0	0	0	0	2	2	2	4	42	4	4	0						0	0		0	0		0						0		0			0	0
11/20/2020 15:24:56	11/20/2020 15:28:27	0	100	211	1	11/20/2020 15:28:27	R_Duvz3mA6d97tNx7	anonymous	EN	.9	1	0	0	0	0	0	2	2	2	1	27	2	4	0						0	0		0	0		0						0		0			0	0
11/20/2020 15:25:07	11/20/2020 15:28:58	0	100	230	1	11/20/2020 15:28:58	R_26eveLkDrhPVuHf	anonymous	EN	.9	1	0	0	0	0	0	1	2	2	1	56	3	4	0						0	0		0	0		0						0		0			0	0
11/20/2020 15:21:51	11/20/2020 15:29:11	0	100	439	1	11/20/2020 15:29:11	R_1im7jg3oKnsNtEq	anonymous	EN	.9	1	0	0	0	0	0	2	2	2	1	31	2	4	0						0	0		0	0		0						0		0			0	0
11/20/2020 15:27:23	11/20/2020 15:29:42	0	100	138	1	11/20/2020 15:29:42	R_UusPqKHpoHtHyX7	anonymous	EN	.7	1	0	0	0	0	0	2	2	2	2	28	3	4	0						0	0		0	0		0						0		0			0	0
11/20/2020 15:27:50	11/20/2020 15:29:57	0	100	126	1	11/20/2020 15:29:57	R_3sb6jd1MjhuzMge	anonymous	EN	.9	1	0	0	0	0	0	1	2	2	1	60	4	4	0						0	0		0	0		0						0		0			0	0
11/20/2020 15:23:56	11/20/2020 15:31:05	0	100	428	1	11/20/2020 15:31:05	R_10B4Xz0HtxIFeeM	anonymous	EN	.9	1	0	0	0	0	0	1	2	2	1	51	3	4	0						0	0		0	0		0						0		0			0	0
11/20/2020 15:29:03	11/20/2020 15:31:07	0	100	124	1	11/20/2020 15:31:08	R_1JPGSTkGqPkpJOO	anonymous	EN	.9	1	0	0	0	0	0	1	2	2	1	36	4	4	0						0	0		0	0		0						0		0			0	0
11/20/2020 15:27:56	11/20/2020 15:31:09	0	100	192	1	11/20/2020 15:31:09	R_XNUaJYD7oFsCayt	anonymous	EN	.9	1	0	0	0	0	0	1	2	2	1	36	2	4	0						0	0		0	0		0						0		0			0	0
11/20/2020 15:29:35	11/20/2020 15:31:25	0	100	109	1	11/20/2020 15:31:25	R_1Hkt3Thpmm0fqD0	anonymous	EN	.9	1	0	0	0	0	0	1	2	2	1	27	4	4	0						0	0		0	0		0						0		0			0	0
11/20/2020 15:30:12	11/20/2020 15:31:42	0	100	89	1	11/20/2020 15:31:42	R_1LZ3a4juxhf2sGn	anonymous	EN	.7	1	0	0	0	0	0	1	2	2	1	48	5	4	0						0	0		0	0		0						0		0			0	0
11/20/2020 15:30:06	11/20/2020 15:31:44	0	100	97	1	11/20/2020 15:31:44	R_2PvzG0wGkAHF8YY	anonymous	EN	.9	1	0	0	0	0	0	1	2	2	1	50	2	4	0						0	0		0	0		0						0		0			0	0
11/20/2020 15:30:13	11/20/2020 15:31:57	0	100	103	1	11/20/2020 15:31:57	R_3kpKjJY4cwzJDQy	anonymous	EN	.9	1	0	0	0	0	0	2	2	2	1	35	4	4	0						0	0		0	0		0						0		0			0	0
11/20/2020 15:29:12	11/20/2020 15:32:08	0	100	175	1	11/20/2020 15:32:08	R_3NU2EIzSVoMgdPP	anonymous	EN	.9	1	0	0	0	0	0	1	2	2	1	63	4	4	0						0	0		0	0		0						0		0			0	0
11/20/2020 15:30:12	11/20/2020 15:32:35	0	100	142	1	11/20/2020 15:32:35	R_3PdaiQc0eABgYqa	anonymous	EN	.9	1	0	0	0	0	0	1	2	2	1	34	2	4	0						0	0		0	0		0						0		0			0	0
11/20/2020 15:31:15	11/20/2020 15:32:55	0	100	100	1	11/20/2020 15:32:55	R_245ZjE1t6EO0oyg	anonymous	EN	.9	1	0	0	0	0	0	1	2	2	1	27	2	4	0						0	0		0	0		0						0		0			0	0
11/20/2020 15:30:38	11/20/2020 15:33:27	0	100	168	1	11/20/2020 15:33:28	R_1fjXq71pwzvtj39	anonymous	EN	.9	1	0	0	0	0	0	2	2	2	1	33	2	4	0						0	0		0	0		0						0		0			0	0
11/20/2020 15:29:31	11/20/2020 15:33:41	0	100	249	1	11/20/2020 15:33:41	R_2xKkFpNoxuuuOQk	anonymous	EN	.9	1	0	0	0	0	0	1	2	2	1	33	5	4	0						0	0		0	0		0						0		0			0	0
11/20/2020 15:24:18	11/20/2020 15:34:24	0	100	605	1	11/20/2020 15:34:24	R_cBjbficPjj3fO4p	anonymous	EN	.9	1	0	0	0	0	0	2	2	2	1	42	5	4	0						0	0		0	0		0						0		0			0	0
11/20/2020 15:30:32	11/20/2020 15:34:41	0	100	248	1	11/20/2020 15:34:41	R_1l6SO0Nf8Firrih	anonymous	EN	.9	1	0	0	0	0	0	1	2	2	1	27	3	4	0						0	0		0	0		0						0		0			0	0
11/20/2020 15:31:10	11/20/2020 15:34:43	0	100	212	1	11/20/2020 15:34:43	R_3npgNtHsbgxnv7q	anonymous	EN	.9	1	0	0	0	0	0	1	1	2	1	52	4	4	0						0	0		0	0		0						0		0			0	0
11/20/2020 15:32:09	11/20/2020 15:34:53	0	100	164	1	11/20/2020 15:34:53	R_27s8SZZYqo0eLHi	anonymous	EN	.9	1	0	0	0	0	0	2	2	2	1	29	2	4	0						0	0		0	0		0						0		0			0	0
11/20/2020 15:29:11	11/20/2020 15:36:01	0	100	410	1	11/20/2020 15:36:02	R_3suaY9jb34MQt86	anonymous	EN	.9	1	0	0	0	0	0	2	2	2	1	38	2	4	0						0	0		0	0		0						0		0			0	0
11/20/2020 15:34:31	11/20/2020 15:36:34	0	100	122	1	11/20/2020 15:36:34	R_21te5k3iDYCBI5I	anonymous	EN	.7	1	0	0	0	0	0	1	1	2	1	55	5	4	0						0	0		0	0		0						0		0			0	0
11/20/2020 15:35:31	11/20/2020 15:37:00	0	100	89	1	11/20/2020 15:37:00	R_ZjKOBujixbmoset	anonymous	EN	.9	1	0	0	0	0	0	2	2	2	1	30	4	4	0						0	0		0	0		0						0		0			0	0
11/20/2020 15:34:07	11/20/2020 15:37:17	0	100	189	1	11/20/2020 15:37:17	R_5inwHFr6Qszgi89	anonymous	EN	.9	1	0	0	0	0	0	2	2	2	1	44	5	4	0						0	0		0	0		0						0		0			0	0
11/20/2020 15:34:20	11/20/2020 15:37:45	0	100	205	1	11/20/2020 15:37:45	R_10GzU9ZU4GCc0I9	anonymous	EN	.9	1	0	0	0	0	0	2	1	2	1	24	2	4	0						0	0		0	0		0						0		0			0	0
11/20/2020 15:11:04	11/20/2020 15:38:04	0	100	1620	1	11/20/2020 15:38:05	R_cRWzHRSU76z9HVf	anonymous	EN	.9	1	0	0	0	0	0	2	2	2	4	35	4	4	0						0	0		0	0		0						0		0			0	0
11/20/2020 15:27:12	11/20/2020 15:38:29	0	100	676	1	11/20/2020 15:38:29	R_2viaFEQnBFBvZ0y	anonymous	EN	.9	1	0	0	0	0	0	2	1	2	1	48	4	4	0						0	0		0	0		0						0		0			0	0
11/20/2020 15:35:01	11/20/2020 15:38:41	0	100	219	1	11/20/2020 15:38:41	R_1oioqK2U75Rsp4p	anonymous	EN	.9	1	0	0	0	0	0	1	2	2	2	30	5	4	0						0	0		0	0		0						0		0			0	0
11/20/2020 15:36:03	11/20/2020 15:38:46	0	100	163	1	11/20/2020 15:38:46	R_daFLm5u3rbyDT7r	anonymous	EN	.9	1	0	0	0	0	0	1	2	2	1	46	2	4	0						0	0		0	0		0						0		0			0	0
11/20/2020 15:36:03	11/20/2020 15:38:54	0	100	170	1	11/20/2020 15:38:54	R_2zLR6TcknCYg4Fa	anonymous	EN	.9	1	0	0	0	0	0	2	2	2	1	44	2	4	0						0	0		0	0		0						0		0			0	0
11/20/2020 15:35:53	11/20/2020 15:38:55	0	100	182	1	11/20/2020 15:38:55	R_29s2kQS7Tqfya2u	anonymous	EN	.9	1	0	0	0	0	0	2	2	2	1	39	4	4	0						0	0		0	0		0						0		0			0	0
11/20/2020 15:35:32	11/20/2020 15:39:14	0	100	222	1	11/20/2020 15:39:15	R_1OUD4RVWT8qmnCV	anonymous	EN	.7	1	0	0	0	0	0	1	2	2	1	36	5	4	0						0	0		0	0		0						0		0			0	0
11/20/2020 15:35:11	11/20/2020 15:39:18	0	100	246	1	11/20/2020 15:39:18	R_1rv25ZhUNTbbdfc	anonymous	EN	.9	1	0	0	0	0	0	1	1	2	5	35	2	4	0						0	0		0	0		0						0		0			0	0
11/20/2020 15:37:26	11/20/2020 15:40:17	0	100	170	1	11/20/2020 15:40:17	R_roONADyaSqaWXD3	anonymous	EN	.9	1	0	0	0	0	0	1	2	2	1	42	4	4	0						0	0		0	0		0						0		0			0	0
11/20/2020 15:36:39	11/20/2020 15:40:31	0	100	231	1	11/20/2020 15:40:31	R_3MyvTsYWSiPW5cn	anonymous	EN	.9	1	0	0	0	0	0	1	2	2	1	52	2	4	0						0	0		0	0		0						0		0			0	0
11/20/2020 15:37:46	11/20/2020 15:40:53	0	100	187	1	11/20/2020 15:40:54	R_1o69WQ9MYlspR6b	anonymous	EN	.7	1	0	0	0	0	0	1	1	2	1	30	5	4	0						0	0		0	0		0						0		0			0	0
11/20/2020 15:40:25	11/20/2020 15:42:38	0	100	133	1	11/20/2020 15:42:38	R_3lLKCaekJ4Lu4a3	anonymous	EN	.9	1	0	0	0	0	0	1	2	2	2	27	4	4	0						0	0		0	0		0						0		0			0	0
11/20/2020 15:41:45	11/20/2020 15:43:00	0	100	74	1	11/20/2020 15:43:00	R_3HizIGSRqZy6ooX	anonymous	EN	.9	1	0	0	0	0	0	1	2	2	1	27	4	4	0						0	0		0	0		0						0		0			0	0
11/20/2020 15:41:25	11/20/2020 15:44:00	0	100	155	1	11/20/2020 15:44:01	R_0MuvEjF1XfhZ3sl	anonymous	EN	.9	1	0	0	0	0	0	1	2	2	1	68	6	4	0						0	0		0	0		0						0		0			0	0
11/20/2020 15:38:51	11/20/2020 15:44:03	0	100	312	1	11/20/2020 15:44:03	R_3n3pFvzHGXI5CEq	anonymous	EN	.9	1	0	0	0	0	0	1	2	2	1	30	4	4	0						0	0		0	0		0						0		0			0	0
11/20/2020 15:38:16	11/20/2020 15:44:12	0	100	355	1	11/20/2020 15:44:12	R_7aFz540G8CC9HXz	anonymous	EN	.9	1	0	0	0	0	0	2	2	2	2	23	2	4	0						0	0		0	0		0						0		0			0	0
11/20/2020 15:41:23	11/20/2020 15:44:55	0	100	211	1	11/20/2020 15:44:55	R_2qmVhQcbNfpLB4D	anonymous	EN	.7	1	0	0	0	0	0	1	2	2	1	30	4	4	0						0	0		0	0		0						0		0			0	0
11/20/2020 15:42:00	11/20/2020 15:45:54	0	100	234	1	11/20/2020 15:45:54	R_D2yJnyov4URocOl	anonymous	EN	.9	1	0	0	0	0	0	2	2	2	1	31	5	4	0						0	0		0	0		0						0		0			0	0
11/20/2020 15:43:50	11/20/2020 15:46:35	0	100	165	1	11/20/2020 15:46:35	R_2E17DpG0zWZ19N6	anonymous	EN	.9	1	0	0	0	0	0	1	2	2	1	37	4	4	0						0	0		0	0		0						0		0			0	0
11/20/2020 15:44:45	11/20/2020 15:46:56	0	100	130	1	11/20/2020 15:46:56	R_3huXX3ZiPau4aTi	anonymous	EN	.9	1	0	0	0	0	0	1	2	2	1	31	4	4	0						0	0		0	0		0						0		0			0	0
11/20/2020 15:46:14	11/20/2020 15:49:11	0	100	177	1	11/20/2020 15:49:12	R_6y7pfSOramgpX0d	anonymous	EN	.9	1	0	0	0	0	0	2	2	2	1	24	2	4	0						0	0		0	0		0						0		0			0	0
11/20/2020 15:48:47	11/20/2020 15:51:19	0	100	151	1	11/20/2020 15:51:19	R_1do9Pt1WAe7CU2W	anonymous	EN	.9	1	0	0	0	0	0	1	2	2	1	26	3	4	0						0	0		0	0		0						0		0			0	0
11/20/2020 15:49:35	11/20/2020 15:51:33	0	100	117	1	11/20/2020 15:51:33	R_ZxcppsudNNwkoFz	anonymous	EN	.9	1	0	0	0	0	0	1	2	2	4	24	4	4	0						0	0		0	0		0						0		0			0	0
11/20/2020 15:47:32	11/20/2020 15:52:02	0	100	270	1	11/20/2020 15:52:02	R_3rNWULb6c4CdE8e	anonymous	EN	.9	1	0	0	0	0	0	2	2	2	1	26	3	4	0						0	0		0	0		0						0		0			0	0
11/20/2020 15:49:48	11/20/2020 15:52:12	0	100	144	1	11/20/2020 15:52:12	R_3s5Me7jV2ylWqIx	anonymous	EN	.9	1	0	0	0	0	0	1	1	2	7	31	3	4	0						0	0		0	0		0						0		0			0	0
11/20/2020 15:50:01	11/20/2020 15:52:13	0	100	131	1	11/20/2020 15:52:13	R_232XZBc4E3iSSv7	anonymous	EN	.9	1	0	0	0	0	0	2	2	2	1	43	5	4	0						0	0		0	0		0						0		0			0	0
11/20/2020 15:45:31	11/20/2020 15:52:22	0	100	411	1	11/20/2020 15:52:22	R_71mKLAlBNoN4Ftn	anonymous	EN	.9	1	0	0	0	0	0	1	1	2	2	41	2	4	0						0	0		0	0		0						0		0			0	0
11/20/2020 15:49:02	11/20/2020 15:52:44	0	100	222	1	11/20/2020 15:52:44	R_33ltvxt2JupAskV	anonymous	EN	.9	1	0	0	0	0	0	2	2	2	1	30	3	4	0						0	0		0	0		0						0		0			0	0
11/20/2020 15:49:34	11/20/2020 15:52:52	0	100	197	1	11/20/2020 15:52:53	R_1l3K2Ca2C3PiXcv	anonymous	EN	.9	1	0	0	0	0	0	1	2	2	1	27	2	4	0						0	0		0	0		0						0		0			0	0
11/20/2020 15:51:00	11/20/2020 15:52:57	0	100	116	1	11/20/2020 15:52:57	R_1LMPqeQN0wEpdRm	anonymous	EN	.9	1	0	0	0	0	0	2	2	2	4	30	4	4	0						0	0		0	0		0						0		0			0	0
11/20/2020 15:51:40	11/20/2020 15:54:00	0	100	139	1	11/20/2020 15:54:00	R_stJDk1dIKUxwHlv	anonymous	EN	.9	1	0	0	0	0	0	4	2	2	1	32	5	4	0						0	0		0	0		0						0		0			0	0
11/20/2020 15:48:46	11/20/2020 15:54:05	0	100	319	1	11/20/2020 15:54:05	R_5zDFpzzwGceujOp	anonymous	EN	.9	1	0	0	0	0	0	1	1	2	1	22	3	4	0						0	0		0	0		0						0		0			0	0
11/20/2020 15:51:09	11/20/2020 15:54:40	0	100	210	1	11/20/2020 15:54:40	R_1F4Ae92wbwYxzvs	anonymous	EN	.7	1	0	0	0	0	0	1	1	2	1	30	5	4	0						0	0		0	0		0						0		0			0	0
11/20/2020 15:52:14	11/20/2020 15:55:07	0	100	173	1	11/20/2020 15:55:07	R_WdihIwYRpikDcrL	anonymous	EN	.9	1	0	0	0	0	0	1	2	2	1	29	3	4	0						0	0		0	0		0						0		0			0	0
11/20/2020 15:52:27	11/20/2020 15:56:28	0	100	240	1	11/20/2020 15:56:28	R_vr8RHJJqh6mGlr3	anonymous	EN	.9	1	0	0	0	0	0	2	2	2	1	29	2	4	0						0	0		0	0		0						0		0			0	0
11/20/2020 15:52:53	11/20/2020 15:57:08	0	100	254	1	11/20/2020 15:57:08	R_2w0JcOzW18YUcX9	anonymous	EN	.9	1	0	0	0	0	0	2	2	2	1	47	2	4	0						0	0		0	0		0						0		0			0	0
11/20/2020 15:51:14	11/20/2020 15:57:16	0	100	361	1	11/20/2020 15:57:16	R_12Jdftry1cZ2itm	anonymous	EN	.9	1	0	0	0	0	0	2	2	2	1	33	4	4	0						0	0		0	0		0						0		0			0	0
11/20/2020 15:28:24	11/20/2020 15:59:23	0	100	1859	1	11/20/2020 15:59:24	R_1hLIU1upZoiItz3	anonymous	EN	.9	1	0	0	0	0	0	2	2	2	1	32	2	4	0						0	0		0	0		0						0		0			0	0
11/20/2020 15:57:37	11/20/2020 16:00:09	0	100	151	1	11/20/2020 16:00:09	R_1BQ3EaSNDPAS10T	anonymous	EN	.9	1	0	0	0	0	0	2	2	2	4	32	5	4	0						0	0		0	0		0						0		0			0	0
11/20/2020 15:57:11	11/20/2020 16:01:22	0	100	251	1	11/20/2020 16:01:22	R_1KoRD9qpqDjmfvY	anonymous	EN	.9	1	0	0	0	0	0	2	2	2	1	41	4	4	0						0	0		0	0		0						0		0			0	0
11/20/2020 15:14:23	11/20/2020 16:01:25	0	100	2821	1	11/20/2020 16:01:25	R_tFFMMHKzzZBNnjj	anonymous	EN	.9	1	0	0	0	0	0	1	2	2	2	34	4	4	0						0	0		0	0		0						0		0			0	0
11/20/2020 15:59:47	11/20/2020 16:01:49	0	100	121	1	11/20/2020 16:01:49	R_3iJzCv4mAiRFbmo	anonymous	EN	.7	1	0	0	0	0	0	1	2	2	7	40	5	4	0						0	0		0	0		0						0		0			0	0
11/20/2020 15:59:28	11/20/2020 16:02:49	0	100	201	1	11/20/2020 16:02:49	R_xzJBVLE7GpJlUmR	anonymous	EN	.9	1	0	0	0	0	0	2	2	2	1	39	3	4	0						0	0		0	0		0						0		0			0	0
11/20/2020 15:58:44	11/20/2020 16:03:02	0	100	258	1	11/20/2020 16:03:02	R_2sR4PIuKKumMGUS	anonymous	EN	.9	1	0	0	0	0	0	1	2	2	1	54	3	4	0						0	0		0	0		0						0		0			0	0
11/20/2020 16:00:20	11/20/2020 16:03:28	0	100	188	1	11/20/2020 16:03:28	R_2QDRhBYc5foLHS7	anonymous	EN	.9	1	0	0	0	0	0	2	2	2	6	55	3	4	0						0	0		0	0		0						0		0			0	0
11/20/2020 16:00:48	11/20/2020 16:04:37	0	100	229	1	11/20/2020 16:04:37	R_21aXBeWD4DXJz8K	anonymous	EN	.7	1	0	0	0	0	0	1	2	2	2	68	3	4	0						0	0		0	0		0						0		0			0	0
11/20/2020 16:02:55	11/20/2020 16:05:58	0	100	183	1	11/20/2020 16:05:58	R_302Do9Tpz7qTDM6	anonymous	EN	.9	1	0	0	0	0	0	1	1	2	1	50	4	4	0						0	0		0	0		0						0		0			0	0
11/20/2020 16:04:47	11/20/2020 16:06:08	0	100	80	1	11/20/2020 16:06:08	R_2ah7Ly3eKBJucNv	anonymous	EN	.9	1	0	0	0	0	0	1	2	2	1	23	4	4	0						0	0		0	0		0						0		0			0	0
11/20/2020 16:02:16	11/20/2020 16:06:13	0	100	236	1	11/20/2020 16:06:13	R_12xqn6oqQ6yoXAc	anonymous	EN	.9	1	0	0	0	0	0	1	2	2	1	47	4	4	0						0	0		0	0		0						0		0			0	0
11/20/2020 16:05:03	11/20/2020 16:08:06	0	100	183	1	11/20/2020 16:08:06	R_1C3K9rjah8fMrei	anonymous	EN	.9	1	0	0	0	0	0	2	2	2	7	25	4	4	0						0	0		0	0		0						0		0			0	0
11/20/2020 16:06:45	11/20/2020 16:10:11	0	100	206	1	11/20/2020 16:10:11	R_2AFj8TZc6P8GWz9	anonymous	EN	.9	1	0	0	0	0	0	2	2	2	1	26	3	4	0						0	0		0	0		0						0		0			0	0
11/20/2020 16:08:20	11/20/2020 16:10:14	0	100	113	1	11/20/2020 16:10:14	R_1hBjbFJladQSQwy	anonymous	EN	.9	1	0	0	0	0	0	2	2	2	1	29	3	4	0						0	0		0	0		0						0		0			0	0
11/20/2020 16:09:02	11/20/2020 16:10:39	0	100	97	1	11/20/2020 16:10:39	R_1rwX1Uob51pAr4m	anonymous	EN	.9	1	0	0	0	0	0	1	2	2	1	30	5	4	0						0	0		0	0		0						0		0			0	0
11/20/2020 16:06:50	11/20/2020 16:10:48	0	100	237	1	11/20/2020 16:10:49	R_10IOqbuWra8B7a9	anonymous	EN	.9	1	0	0	0	0	0	2	2	2	7	30	4	4	0						0	0		0	0		0						0		0			0	0
11/20/2020 16:07:05	11/20/2020 16:11:01	0	100	235	1	11/20/2020 16:11:01	R_1rBV8IysVElnZDq	anonymous	EN	.9	1	0	0	0	0	0	1	2	2	2	26	4	4	0						0	0		0	0		0						0		0			0	0
11/20/2020 16:03:44	11/20/2020 16:12:09	0	100	505	1	11/20/2020 16:12:10	R_2zNFGWrUiz7uRJU	anonymous	EN	.9	1	0	0	0	0	0	2	2	2	1	40	2	4	0						0	0		0	0		0						0		0			0	0
11/20/2020 16:11:21	11/20/2020 16:12:52	0	100	90	1	11/20/2020 16:12:52	R_1C7nDyAE4NQNSRH	anonymous	EN	.9	1	0	0	0	0	0	1	2	2	1	35	4	4	0						0	0		0	0		0						0		0			0	0
11/20/2020 16:09:35	11/20/2020 16:12:52	0	100	196	1	11/20/2020 16:12:52	R_1KdosPK0ghyYBMc	anonymous	EN	.9	1	0	0	0	0	0	2	2	2	1	27	2	4	0						0	0		0	0		0						0		0			0	0
11/20/2020 16:11:30	11/20/2020 16:16:10	0	100	279	1	11/20/2020 16:16:10	R_pN3ox4pR3fAy97b	anonymous	EN	.9	1	0	0	0	0	0	2	2	2	1	43	4	4	0						0	0		0	0		0						0		0			0	0
11/20/2020 16:15:18	11/20/2020 16:17:04	0	100	106	1	11/20/2020 16:17:05	R_2whvHiOWkiMsKmp	anonymous	EN	.9	1	0	0	0	0	0	1	2	2	1	46	4	4	0						0	0		0	0		0						0		0			0	0
11/20/2020 16:11:15	11/20/2020 16:17:17	0	100	361	1	11/20/2020 16:17:17	R_2e3TosjWCRfX4d9	anonymous	EN	.9	1	0	0	0	0	0	2	2	2	1	57	2	4	0						0	0		0	0		0						0		0			0	0
11/20/2020 16:13:12	11/20/2020 16:19:16	0	100	363	1	11/20/2020 16:19:16	R_3CW2wPikvgPxHWY	anonymous	EN	.9	1	0	0	0	0	0	2	2	2	1	35	4	4	0						0	0		0	0		0						0		0			0	0
11/20/2020 16:11:05	11/20/2020 16:19:43	0	100	518	1	11/20/2020 16:19:43	R_YbRUMjI07BS7Mml	anonymous	EN	.9	1	0	0	0	0	0	1	2	2	1	54	2	4	0						0	0		0	0		0						0		0			0	0
11/20/2020 16:17:41	11/20/2020 16:20:00	0	100	138	1	11/20/2020 16:20:00	R_DOUFZ474DNJXD57	anonymous	EN	.9	1	0	0	0	0	0	1	2	2	1	21	4	4	0						0	0		0	0		0						0		0			0	0
11/20/2020 16:17:14	11/20/2020 16:20:15	0	100	181	1	11/20/2020 16:20:16	R_24HPMokX9pG7eFh	anonymous	EN	.9	1	0	0	0	0	0	2	2	2	1	61	2	4	0						0	0		0	0		0						0		0			0	0
11/20/2020 16:18:36	11/20/2020 16:20:59	0	100	142	1	11/20/2020 16:20:59	R_3k4Ijl9s6WTKCm3	anonymous	EN	.7	1	0	0	0	0	0	1	2	2	1	31	4	4	0						0	0		0	0		0						0		0			0	0
11/20/2020 16:18:11	11/20/2020 16:21:23	0	100	192	1	11/20/2020 16:21:23	R_3QSDMWs3FmhgePt	anonymous	EN	.9	1	0	0	0	0	0	2	2	2	1	57	3	4	0						0	0		0	0		0						0		0			0	0
11/20/2020 16:20:49	11/20/2020 16:22:34	0	100	105	1	11/20/2020 16:22:35	R_3MmwvdLtJlTmc8C	anonymous	EN	.9	1	0	0	0	0	0	1	2	2	1	49	4	4	0						0	0		0	0		0						0		0			0	0
11/20/2020 16:20:11	11/20/2020 16:23:02	0	100	171	1	11/20/2020 16:23:02	R_2pWPSacnnM2ndxr	anonymous	EN	.7	1	0	0	0	0	0	2	1	2	1	33	4	4	0						0	0		0	0		0						0		0			0	0
11/20/2020 16:20:19	11/20/2020 16:23:14	0	100	174	1	11/20/2020 16:23:14	R_11hdIiYvYg2GfV6	anonymous	EN	.9	1	0	0	0	0	0	1	2	2	1	25	4	4	0						0	0		0	0		0						0		0			0	0
11/20/2020 16:20:29	11/20/2020 16:23:22	0	100	173	1	11/20/2020 16:23:23	R_1f8HLqpXYZY6qxn	anonymous	EN	.9	1	0	0	0	0	0	1	2	2	4	50	6	4	0						0	0		0	0		0						0		0			0	0
11/20/2020 16:22:17	11/20/2020 16:24:03	0	100	106	1	11/20/2020 16:24:03	R_3Je2rxF2b3S8wau	anonymous	EN	.9	1	0	0	0	0	0	1	2	2	1	35	4	4	0						0	0		0	0		0						0		0			0	0
11/20/2020 16:23:03	11/20/2020 16:25:20	0	100	137	1	11/20/2020 16:25:21	R_3EmYFgWTtjW9rRZ	anonymous	EN	.9	1	0	0	0	0	0	1	2	2	1	30	2	4	0						0	0		0	0		0						0		0			0	0
11/20/2020 16:18:11	11/20/2020 16:25:23	0	100	431	1	11/20/2020 16:25:23	R_1Cm9xiy9mxTDPR1	anonymous	EN	.9	1	0	0	0	0	0	2	1	2	1	52	4	4	0						0	0		0	0		0						0		0			0	0
11/20/2020 16:22:54	11/20/2020 16:25:25	0	100	151	1	11/20/2020 16:25:25	R_4OXCT0mzKfMxn45	anonymous	EN	.9	1	0	0	0	0	0	4	2	2	1	31	3	4	0						0	0		0	0		0						0		0			0	0
11/20/2020 16:23:48	11/20/2020 16:25:56	0	100	127	1	11/20/2020 16:25:56	R_24BLj1bbQSb0tHH	anonymous	EN	.9	1	0	0	0	0	0	2	2	2	1	35	2	4	0						0	0		0	0		0						0		0			0	0
11/20/2020 16:23:59	11/20/2020 16:26:11	0	100	131	1	11/20/2020 16:26:11	R_0lgRv1cAZofNPkB	anonymous	EN	.9	1	0	0	0	0	0	2	1	2	1	39	4	4	0						0	0		0	0		0						0		0			0	0
11/20/2020 16:26:58	11/20/2020 16:28:46	0	100	108	1	11/20/2020 16:28:46	R_2v6upDtJMqtPRhw	anonymous	EN	.9	1	0	0	0	0	0	1	1	2	4	25	3	4	0						0	0		0	0		0						0		0			0	0
11/20/2020 16:27:33	11/20/2020 16:29:27	0	100	113	1	11/20/2020 16:29:27	R_3pqZelasGrsix4N	anonymous	EN	.9	1	0	0	0	0	0	1	2	2	1	36	5	4	0						0	0		0	0		0						0		0			0	0
11/20/2020 16:28:10	11/20/2020 16:30:21	0	100	131	1	11/20/2020 16:30:22	R_0J3qXpWPNS2w6hr	anonymous	EN	.9	1	0	0	0	0	0	1	2	2	2	38	4	4	0						0	0		0	0		0						0		0			0	0
11/20/2020 16:29:29	11/20/2020 16:31:51	0	100	141	1	11/20/2020 16:31:51	R_2zNkj7X1ydp1Qmq	anonymous	EN	.9	1	0	0	0	0	0	1	1	2	2	42	5	4	0						0	0		0	0		0						0		0			0	0
11/20/2020 16:25:55	11/20/2020 16:32:23	0	100	388	1	11/20/2020 16:32:24	R_3DuUylUBSRSJUDW	anonymous	EN	.9	1	0	0	0	0	0	1	1	2	2	38	4	4	0						0	0		0	0		0						0		0			0	0
11/20/2020 16:27:30	11/20/2020 16:32:30	0	100	299	1	11/20/2020 16:32:30	R_vMuwOrOzPIWig9P	anonymous	EN	.9	1	0	0	0	0	0	2	2	2	1	38	4	4	0						0	0		0	0		0						0		0			0	0
11/20/2020 15:29:33	11/20/2020 16:34:59	0	100	3925	1	11/20/2020 16:34:59	R_TnFHKJ1AnkvbbTr	anonymous	EN	.9	1	0	0	0	0	0	2	1	2	1	53	3	4	0						0	0		0	0		0						0		0			0	0
11/20/2020 16:24:33	11/20/2020 16:36:11	0	100	698	1	11/20/2020 16:36:12	R_3n1S6OOrco1GwbM	anonymous	EN	.9	1	0	0	0	0	0	1	1	2	1	45	4	4	0						0	0		0	0		0						0		0			0	0
11/20/2020 16:23:03	11/20/2020 16:53:48	0	100	1844	1	11/20/2020 16:53:48	R_YYo3lP6JD5dPPjP	anonymous	EN	.9	1	0	0	0	0	0	1	2	2	1	50	2	4	0						0	0		0	0		0						0		0			0	0
11/20/2020 15:55:58	11/20/2020 16:02:21	0	95	382	0	11/21/2020 14:49:24	R_2TzpjSx2RfsSJCO	anonymous	EN	.9	1	0	0	0	0	0	1	2	2	1	28	4	4	0						0	0		0	0		0						0		0			0	0
11/20/2020 14:58:37	11/20/2020 15:26:10	0	95	1652	0	11/21/2020 14:55:58	R_10CRFMbUUB3JB1I	anonymous	EN	.9	1	0	0	0	0	0	1	2	2	1	41	4	4	0						0	0		0	0		0						0		0			0	0
11/20/2020 14:57:26	11/20/2020 14:58:43	0	95	76	0	11/21/2020 15:01:52	R_2ykDzcEdF7GjbNs	anonymous	EN	.9	1	0	0	0	0	0	1	2	2	1	58	5	4	0						0	0		0	0		0						0		0			0	0
11/20/2020 15:02:53	11/20/2020 15:10:40	0	95	467	0	11/21/2020 15:02:42	R_Z7QvjaHOIyL3SoN	anonymous	EN	.9	1	0	0	0	0	0	1	2	2	1	41	5	4	0						0	0		0	0		0						0		0			0	0
11/20/2020 15:54:09	11/20/2020 15:58:49	0	95	280	0	11/21/2020 15:05:42	R_2taiMtuD8LyqrJm	anonymous	EN	.9	1	0	0	0	0	0	2	2	2	1	39	3	4	0						0	0		0	0		0						0		0			0	0
11/20/2020 16:28:16	11/20/2020 16:30:40	0	95	144	0	11/21/2020 15:07:39	R_2wgeyY8Vy5opPz2	anonymous	EN	.9	1	0	0	0	0	0	1	2	2	4	70	4	4	0						0	0		0	0		0						0		0			0	0
11/20/2020 15:14:34	11/20/2020 15:24:01	0	95	567	0	11/21/2020 15:12:52	R_xbzFIoOAJ2zNEpr	anonymous	EN	.3	1	0	0	0	0	0	2	2	2	1	37	4	4	0						0	0		0	0		0						0		0			0	0
11/20/2020 16:22:40	11/20/2020 17:30:45	0	95	4085	0	11/21/2020 15:29:21	R_3sgd0rQsXDr432C	anonymous	EN	.7	1	0	0	0	0	0	1	1	2	1	30	5	4	0						0	0		0	0		0						0		0			0	0
11/20/2020 14:55:48	11/20/2020 14:59:15	0	100	207	1	11/20/2020 14:59:15	R_28SwQ0WyaGtoFgp	anonymous	EN	.9	1	0	0	0	0	0	0	0		0	0	0		2	1	1	1	1	1	2	1	1	69	4	4	0						0		0			0	0
11/20/2020 14:57:01	11/20/2020 14:59:52	0	100	170	1	11/20/2020 14:59:52	R_3MbLT4ItwG1A41R	anonymous	EN	.9	1	0	0	0	0	0	0	0		0	0	0		1	1	1	1	1	1	2	1	1	49	4	4	0						0		0			0	0
11/20/2020 14:58:12	11/20/2020 15:00:13	0	100	121	1	11/20/2020 15:00:13	R_eXrHS5Pz9tYitYB	anonymous	EN	.9	1	0	0	0	0	0	0	0		0	0	0		1	1	1	1	1	1	2	1	1	39	4	4	0						0		0			0	0
11/20/2020 14:56:24	11/20/2020 15:00:34	0	100	250	1	11/20/2020 15:00:35	R_s71xD8JTHOOq3p7	anonymous	EN	.9	1	0	0	0	0	0	0	0		0	0	0		1	1	1	1	1	1	2	1	1	33	4	4	0						0		0			0	0
11/20/2020 14:58:03	11/20/2020 15:00:36	0	100	152	1	11/20/2020 15:00:36	R_2xORutAZQUVxW1q	anonymous	EN	.9	1	0	0	0	0	0	0	0		0	0	0		1	1	1	1	1	1	2	4	1	40	4	4	0						0		0			0	0
11/20/2020 14:55:53	11/20/2020 15:01:07	0	100	314	1	11/20/2020 15:01:07	R_2bJFNWD1zl4EQw7	anonymous	EN	.9	1	0	0	0	0	0	0	0		0	0	0		2	1	1	1	1	1	2	7	1	37	5	4	0						0		0			0	0
11/20/2020 14:58:22	11/20/2020 15:01:16	0	100	174	1	11/20/2020 15:01:16	R_1OpoA3wsz1eSOR3	anonymous	EN	.9	1	0	0	0	0	0	0	0		0	0	0		2	1	1	1	1	1	2	1	1	39	4	4	0						0		0			0	0
11/20/2020 15:00:29	11/20/2020 15:01:41	0	100	71	1	11/20/2020 15:01:41	R_2PbzFFhGn7BCKh6	anonymous	EN	.9	1	0	0	0	0	0	0	0		0	0	0		2	1	1	1	1	1	2	4	1	22	4	4	0						0		0			0	0
11/20/2020 14:57:20	11/20/2020 15:01:49	0	100	268	1	11/20/2020 15:01:49	R_2OJWQwqaA2IfppN	anonymous	EN	.9	1	0	0	0	0	0	0	0		0	0	0		1	1	1	1	1	1	2	1	1	25	2	4	0						0		0			0	0
11/20/2020 14:58:39	11/20/2020 15:02:10	0	100	211	1	11/20/2020 15:02:11	R_3em3qrOQjRCnRJw	anonymous	EN	.9	1	0	0	0	0	0	0	0		0	0	0		1	1	1	1	1	1	2	1	1	35	2	4	0						0		0			0	0
11/20/2020 14:59:45	11/20/2020 15:02:12	0	100	146	1	11/20/2020 15:02:12	R_yWN2wluT0opL8bf	anonymous	EN	.9	1	0	0	0	0	0	0	0		0	0	0		1	1	1	1	1	1	2	1	1	34	5	4	0						0		0			0	0
11/20/2020 14:59:36	11/20/2020 15:02:27	0	100	171	1	11/20/2020 15:02:28	R_3LYfwoD8A8hCrej	anonymous	EN	.9	1	0	0	0	0	0	0	0		0	0	0		2	1	1	1	1	1	2	1	1	29	3	4	0						0		0			0	0
11/20/2020 15:00:44	11/20/2020 15:02:35	0	100	111	1	11/20/2020 15:02:36	R_2WBZ4a29uExFyIC	anonymous	EN	.9	1	0	0	0	0	0	0	0		0	0	0		2	1	1	1	1	1	2	1	1	31	4	4	0						0		0			0	0
11/20/2020 15:00:23	11/20/2020 15:02:38	0	100	134	1	11/20/2020 15:02:38	R_2QFXHU2qzdblCpD	anonymous	EN	.9	1	0	0	0	0	0	0	0		0	0	0		1	1	1	1	1	1	2	1	1	43	4	4	0						0		0			0	0
11/20/2020 15:00:33	11/20/2020 15:02:42	0	100	128	1	11/20/2020 15:02:42	R_2aehn2P41aaCweJ	anonymous	EN	.9	1	0	0	0	0	0	0	0		0	0	0		2	1	1	1	1	1	2	1	1	50	2	4	0						0		0			0	0
11/20/2020 14:59:41	11/20/2020 15:03:07	0	100	206	1	11/20/2020 15:03:08	R_7TFGW6cvEw1CSdj	anonymous	EN	.9	1	0	0	0	0	0	0	0		0	0	0		2	1	1	1	1	1	2	1	1	74	3	4	0						0		0			0	0
11/20/2020 14:55:44	11/20/2020 15:03:18	0	100	453	1	11/20/2020 15:03:18	R_u3t1AmqFg8srShj	anonymous	EN	.9	1	0	0	0	0	0	0	0		0	0	0		3	1	1	1	1	1	2	1	1	32	2	4	0						0		0			0	0
11/20/2020 15:01:08	11/20/2020 15:03:18	0	100	129	1	11/20/2020 15:03:18	R_bygwvvraVVwHu93	anonymous	EN	.9	1	0	0	0	0	0	0	0		0	0	0		1	1	1	1	1	1	2	1	1	31	5	4	0						0		0			0	0
11/20/2020 15:00:19	11/20/2020 15:03:29	0	100	190	1	11/20/2020 15:03:29	R_3ku1MxD57YQF2BC	anonymous	EN	.9	1	0	0	0	0	0	0	0		0	0	0		1	1	1	1	1	1	2	1	1	30	2	4	0						0		0			0	0
11/20/2020 14:56:42	11/20/2020 15:03:34	0	100	412	1	11/20/2020 15:03:35	R_2OK1ZQw7zzRkjzH	anonymous	EN	.7	1	0	0	0	0	0	0	0		0	0	0		1	1	1	1	1	1	2	2	1	30	4	4	0						0		0			0	0
11/20/2020 15:01:14	11/20/2020 15:03:35	0	100	141	1	11/20/2020 15:03:36	R_1l9OqiOUDNCjHTI	anonymous	EN	.9	1	0	0	0	0	0	0	0		0	0	0		1	1	1	1	1	1	2	1	1	39	5	4	0						0		0			0	0
11/20/2020 14:58:52	11/20/2020 15:03:51	0	100	299	1	11/20/2020 15:03:51	R_1dEPYWWr1J1jyQR	anonymous	EN	.9	1	0	0	0	0	0	0	0		0	0	0		2	1	1	1	1	1	2	1	1	65	5	4	0						0		0			0	0
11/20/2020 14:59:36	11/20/2020 15:03:55	0	100	259	1	11/20/2020 15:03:56	R_2uTI3UQS4nFQQLT	anonymous	EN	.9	1	0	0	0	0	0	0	0		0	0	0		2	1	1	1	1	1	2	2	1	55	2	4	0						0		0			0	0
11/20/2020 15:00:20	11/20/2020 15:03:57	0	100	216	1	11/20/2020 15:03:58	R_1mX9oLNRwxQ68NQ	anonymous	EN	.9	1	0	0	0	0	0	0	0		0	0	0		2	1	1	1	1	1	2	1	1	63	6	4	0						0		0			0	0
11/20/2020 15:01:34	11/20/2020 15:04:05	0	100	150	1	11/20/2020 15:04:05	R_3PSSwu4bB9mwxEA	anonymous	EN	.9	1	0	0	0	0	0	0	0		0	0	0		2	1	1	1	1	1	2	1	1	22	4	4	0						0		0			0	0
11/20/2020 14:56:55	11/20/2020 15:04:09	0	100	433	1	11/20/2020 15:04:10	R_vwtKYHVGYCTjTuV	anonymous	EN	.9	1	0	0	0	0	0	0	0		0	0	0		1	1	1	1	1	1	2	1	1	28	5	4	0						0		0			0	0
11/20/2020 14:59:23	11/20/2020 15:04:15	0	100	291	1	11/20/2020 15:04:16	R_3L6cGoPUIUcu3nA	anonymous	EN	.9	1	0	0	0	0	0	0	0		0	0	0		2	1	1	1	1	1	2	1	1	30	4	4	0						0		0			0	0
11/20/2020 15:01:16	11/20/2020 15:04:25	0	100	188	1	11/20/2020 15:04:26	R_sTKMfVKaa96Ec7f	anonymous	EN	.9	1	0	0	0	0	0	0	0		0	0	0		2	1	1	1	1	1	2	1	1	39	3	4	0						0		0			0	0
11/20/2020 15:00:48	11/20/2020 15:04:43	0	100	235	1	11/20/2020 15:04:43	R_3DorKSOQxQyNGkB	anonymous	EN	.9	1	0	0	0	0	0	0	0		0	0	0		1	1	1	1	1	1	2	1	1	31	4	4	0						0		0			0	0
11/20/2020 15:01:14	11/20/2020 15:05:01	0	100	227	1	11/20/2020 15:05:02	R_ONXMcPa1Eum9EZP	anonymous	EN	.9	1	0	0	0	0	0	0	0		0	0	0		1	1	1	1	1	1	2	1	1	52	5	4	0						0		0			0	0
11/20/2020 14:59:49	11/20/2020 15:05:08	0	100	319	1	11/20/2020 15:05:09	R_29neeUaJQtYdOLv	anonymous	EN	.9	1	0	0	0	0	0	0	0		0	0	0		1	1	1	1	1	1	1	3	1	32	3	4	0						0		0			0	0
11/20/2020 14:55:31	11/20/2020 15:05:09	0	100	577	1	11/20/2020 15:05:09	R_1ozPUPHdkvMfD9s	anonymous	EN	.9	1	0	0	0	0	0	0	0		0	0	0		1	1	1	1	1	1	2	1	1	43	3	4	0						0		0			0	0
11/20/2020 15:01:22	11/20/2020 15:05:18	0	100	235	1	11/20/2020 15:05:18	R_1igIBlaJp7qr7Jh	anonymous	EN	.9	1	0	0	0	0	0	0	0		0	0	0		2	1	1	1	1	1	2	1	1	59	2	4	0						0		0			0	0
11/20/2020 14:55:47	11/20/2020 15:05:41	0	100	594	1	11/20/2020 15:05:41	R_pJFHHqYKVnb1vNf	anonymous	EN	.9	1	0	0	0	0	0	0	0		0	0	0		1	1	1	1	1	1	2	4	1	32	5	4	0						0		0			0	0
11/20/2020 14:58:07	11/20/2020 15:05:56	0	100	469	1	11/20/2020 15:05:56	R_2RZX8jJlGQTjCIa	anonymous	EN	.9	1	0	0	0	0	0	0	0		0	0	0		1	1	1	1	1	1	2	2	1	30	5	4	0						0		0			0	0
11/20/2020 15:04:00	11/20/2020 15:06:04	0	100	123	1	11/20/2020 15:06:04	R_O1MfqjkzynWHrYl	anonymous	EN	.9	1	0	0	0	0	0	0	0		0	0	0		2	1	1	1	1	1	2	1	1	26	4	4	0						0		0			0	0
11/20/2020 15:04:23	11/20/2020 15:06:06	0	100	103	1	11/20/2020 15:06:06	R_2WMwlRlmj22mXA6	anonymous	EN	.9	1	0	0	0	0	0	0	0		0	0	0		2	1	1	1	1	1	2	1	1	25	2	4	0						0		0			0	0
11/20/2020 15:04:08	11/20/2020 15:06:07	0	100	119	1	11/20/2020 15:06:08	R_3iLqOrTlWrhNz1j	anonymous	EN	.9	1	0	0	0	0	0	0	0		0	0	0		1	1	1	1	1	1	2	1	1	27	4	4	0						0		0			0	0
11/20/2020 15:03:53	11/20/2020 15:06:27	0	100	153	1	11/20/2020 15:06:27	R_2WSWnVM09AE7npo	anonymous	EN	.9	1	0	0	0	0	0	0	0		0	0	0		2	1	1	1	1	1	2	1	1	24	4	4	0						0		0			0	0
11/20/2020 15:04:03	11/20/2020 15:06:45	0	100	161	1	11/20/2020 15:06:45	R_2tmmnrulzm9vDd2	anonymous	EN	.9	1	0	0	0	0	0	0	0		0	0	0		1	1	1	1	1	1	2	1	1	37	5	4	0						0		0			0	0
11/20/2020 15:02:48	11/20/2020 15:06:59	0	100	251	1	11/20/2020 15:06:59	R_3CJyt8yWFc1NBXp	anonymous	EN	.9	1	0	0	0	0	0	0	0		0	0	0		1	1	1	1	1	1	2	1	1	73	5	4	0						0		0			0	0
11/20/2020 15:04:37	11/20/2020 15:07:06	0	100	149	1	11/20/2020 15:07:06	R_2TMriHOW9OrPgSS	anonymous	EN	.9	1	0	0	0	0	0	0	0		0	0	0		1	1	1	1	1	1	1	1	1	26	2	4	0						0		0			0	0
11/20/2020 15:04:16	11/20/2020 15:07:11	0	100	175	1	11/20/2020 15:07:12	R_C8ENuphMYavXlhD	anonymous	EN	.9	1	0	0	0	0	0	0	0		0	0	0		2	1	1	1	1	1	1	2	1	44	5	4	0						0		0			0	0
11/20/2020 14:58:06	11/20/2020 15:07:20	0	100	553	1	11/20/2020 15:07:20	R_1F4fn1XRACFb3Qn	anonymous	EN	.9	1	0	0	0	0	0	0	0		0	0	0		1	1	1	1	1	1	2	1	1	25	4	4	0						0		0			0	0
11/20/2020 15:04:17	11/20/2020 15:07:27	0	100	189	1	11/20/2020 15:07:28	R_2EFvspRwrcuhrrc	anonymous	EN	.9	1	0	0	0	0	0	0	0		0	0	0		2	1	1	1	1	1	2	2	1	49	5	4	0						0		0			0	0
11/20/2020 15:04:27	11/20/2020 15:07:52	0	100	204	1	11/20/2020 15:07:52	R_2E6mp8bdIpMdYsQ	anonymous	EN	.9	1	0	0	0	0	0	0	0		0	0	0		2	1	1	1	1	1	1	1	1	25	4	4	0						0		0			0	0
11/20/2020 15:05:06	11/20/2020 15:08:33	0	100	206	1	11/20/2020 15:08:33	R_2TLEDkproReyS4X	anonymous	EN	.9	1	0	0	0	0	0	0	0		0	0	0		1	1	1	1	1	1	2	1	1	40	2	4	0						0		0			0	0
11/20/2020 15:04:14	11/20/2020 15:08:34	0	100	260	1	11/20/2020 15:08:34	R_3fUiPYG6AzfrmP7	anonymous	EN	.7	1	0	0	0	0	0	0	0		0	0	0		2	1	1	1	1	1	2	1	1	54	2	4	0						0		0			0	0
11/20/2020 15:05:10	11/20/2020 15:08:39	0	100	209	1	11/20/2020 15:08:40	R_3ML3flnq4acSFDv	anonymous	EN	.9	1	0	0	0	0	0	0	0		0	0	0		1	1	1	1	1	1	2	1	1	43	4	4	0						0		0			0	0
11/20/2020 15:06:42	11/20/2020 15:08:42	0	100	120	1	11/20/2020 15:08:43	R_23dfl4p97YWZkaR	anonymous	EN	.7	1	0	0	0	0	0	0	0		0	0	0		1	1	1	1	1	1	1	2	1	44	4	4	0						0		0			0	0
11/20/2020 15:05:36	11/20/2020 15:08:55	0	100	198	1	11/20/2020 15:08:56	R_s6hqib2390CnE5P	anonymous	EN	.9	1	0	0	0	0	0	0	0		0	0	0		2	1	1	1	1	1	2	1	1	29	4	4	0						0		0			0	0
11/20/2020 15:06:15	11/20/2020 15:09:09	0	100	173	1	11/20/2020 15:09:09	R_2zvSAPIxWHYdofA	anonymous	EN	.9	1	0	0	0	0	0	0	0		0	0	0		1	1	1	1	1	1	2	1	1	34	2	4	0						0		0			0	0
11/20/2020 15:04:23	11/20/2020 15:09:23	0	100	299	1	11/20/2020 15:09:23	R_3hrmViHU7CMwb5n	anonymous	EN	.9	1	0	0	0	0	0	0	0		0	0	0		1	1	1	1	1	1	2	1	1	30	4	4	0						0		0			0	0
11/20/2020 15:05:48	11/20/2020 15:09:25	0	100	217	1	11/20/2020 15:09:26	R_SBQ17XGphujzh4t	anonymous	EN	.9	1	0	0	0	0	0	0	0		0	0	0		1	1	1	1	1	1	2	1	1	54	4	4	0						0		0			0	0
11/20/2020 15:06:10	11/20/2020 15:09:39	0	100	209	1	11/20/2020 15:09:39	R_1EjjpeRAnHwjl6Y	anonymous	EN	.9	1	0	0	0	0	0	0	0		0	0	0		2	1	1	1	1	1	2	1	1	43	4	4	0						0		0			0	0
11/20/2020 15:06:54	11/20/2020 15:09:41	0	100	167	1	11/20/2020 15:09:41	R_1LUmaUmQ5crsjNG	anonymous	EN	.9	1	0	0	0	0	0	0	0		0	0	0		1	1	1	1	1	1	2	1	1	26	4	4	0						0		0			0	0
11/20/2020 15:07:24	11/20/2020 15:09:46	0	100	141	1	11/20/2020 15:09:46	R_qCKGolJHt5SxNxT	anonymous	EN	.9	1	0	0	0	0	0	0	0		0	0	0		2	1	1	1	1	1	2	1	1	41	2	4	0						0		0			0	0
11/20/2020 15:03:34	11/20/2020 15:09:54	0	100	380	1	11/20/2020 15:09:54	R_XtUij1V24r3LH1L	anonymous	EN	.7	1	0	0	0	0	0	0	0		0	0	0		1	1	1	1	1	1	2	1	1	33	4	4	0						0		0			0	0
11/20/2020 15:07:32	11/20/2020 15:10:04	0	100	151	1	11/20/2020 15:10:04	R_2qh3JaAWk2mz4rO	anonymous	EN	.7	1	0	0	0	0	0	0	0		0	0	0		1	1	1	1	1	1	2	1	1	29	4	4	0						0		0			0	0
11/20/2020 15:06:13	11/20/2020 15:10:17	0	100	243	1	11/20/2020 15:10:17	R_20OtXkFX3UQRbxc	anonymous	EN	.9	1	0	0	0	0	0	0	0		0	0	0		1	1	1	1	1	1	2	1	1	19	2	4	0						0		0			0	0
11/20/2020 15:07:04	11/20/2020 15:10:25	0	100	200	1	11/20/2020 15:10:25	R_VOtT6fpcEJlxeHD	anonymous	EN	.9	1	0	0	0	0	0	0	0		0	0	0		1	1	1	1	1	1	2	2	1	30	5	4	0						0		0			0	0
11/20/2020 15:06:36	11/20/2020 15:10:33	0	100	237	1	11/20/2020 15:10:34	R_1CrVkt8JFzNiISf	anonymous	EN	.9	1	0	0	0	0	0	0	0		0	0	0		2	1	1	1	1	1	2	2	1	38	5	4	0						0		0			0	0
11/20/2020 15:06:53	11/20/2020 15:10:35	0	100	221	1	11/20/2020 15:10:35	R_22xHP7VJW9LBrHJ	anonymous	EN	.7	1	0	0	0	0	0	0	0		0	0	0		2	1	1	1	1	1	2	1	1	30	5	4	0						0		0			0	0
11/20/2020 15:00:44	11/20/2020 15:10:42	0	100	598	1	11/20/2020 15:10:43	R_1Kv64sKh9FFKKYL	anonymous	EN	.9	1	0	0	0	0	0	0	0		0	0	0		1	1	1	1	1	1	2	1	1	65	5	4	0						0		0			0	0
11/20/2020 14:56:36	11/20/2020 15:12:01	0	100	924	1	11/20/2020 15:12:01	R_vVs1fYnJwNhh7Xz	anonymous	EN	.9	1	0	0	0	0	0	0	0		0	0	0		2	1	1	1	1	1	2	2	1	27	6	4	0						0		0			0	0
11/20/2020 14:55:50	11/20/2020 15:12:37	0	100	1007	1	11/20/2020 15:12:38	R_3JekYOjTik9ZhJL	anonymous	EN	.9	1	0	0	0	0	0	0	0		0	0	0		2	1	1	1	1	1	1	1	1	52	4	4	0						0		0			0	0
11/20/2020 15:08:29	11/20/2020 15:12:39	0	100	250	1	11/20/2020 15:12:40	R_3Mm4pD2et12QeIP	anonymous	EN	.9	1	0	0	0	0	0	0	0		0	0	0		1	1	1	1	1	1	2	1	1	26	4	4	0						0		0			0	0
11/20/2020 15:07:18	11/20/2020 15:12:42	0	100	323	1	11/20/2020 15:12:42	R_2qwvyMCjrjh1Zsf	anonymous	EN	.9	1	0	0	0	0	0	0	0		0	0	0		1	1	1	1	1	1	2	1	1	40	4	4	0						0		0			0	0
11/20/2020 15:09:46	11/20/2020 15:12:56	0	100	189	1	11/20/2020 15:12:56	R_1rcPW9RHywaBEkl	anonymous	EN	.9	1	0	0	0	0	0	0	0		0	0	0		2	1	1	1	1	1	2	4	1	45	5	4	0						0		0			0	0
11/20/2020 15:07:03	11/20/2020 15:13:34	0	100	390	1	11/20/2020 15:13:34	R_1EXaTqbcO1ckHXb	anonymous	EN	.9	1	0	0	0	0	0	0	0		0	0	0		1	1	1	1	1	1	2	1	1	55	4	4	0						0		0			0	0
11/20/2020 15:09:52	11/20/2020 15:13:55	0	100	243	1	11/20/2020 15:13:56	R_10qQBzvUI34Z3Mv	anonymous	EN	.9	1	0	0	0	0	0	0	0		0	0	0		2	1	1	1	1	1	2	1	1	47	4	4	0						0		0			0	0
11/20/2020 15:10:08	11/20/2020 15:13:57	0	100	228	1	11/20/2020 15:13:57	R_10Ie1orDEyf1RHb	anonymous	EN	.9	1	0	0	0	0	0	0	0		0	0	0		1	1	1	1	1	1	2	2	1	60	4	4	0						0		0			0	0
11/20/2020 15:10:19	11/20/2020 15:14:06	0	100	227	1	11/20/2020 15:14:07	R_30bOojils4r4MbA	anonymous	EN	.9	1	0	0	0	0	0	0	0		0	0	0		2	1	1	1	1	1	2	1	1	26	4	4	0						0		0			0	0
11/20/2020 15:10:24	11/20/2020 15:14:17	0	100	232	1	11/20/2020 15:14:17	R_3kiISkCDwvcbIJl	anonymous	EN	.9	1	0	0	0	0	0	0	0		0	0	0		2	1	1	1	1	1	2	1	1	72	3	4	0						0		0			0	0
11/20/2020 15:10:56	11/20/2020 15:14:31	0	100	215	1	11/20/2020 15:14:31	R_2waGuhtry4N5DPz	anonymous	EN	.9	1	0	0	0	0	0	0	0		0	0	0		1	1	1	1	1	1	2	1	1	44	4	4	0						0		0			0	0
11/20/2020 15:11:40	11/20/2020 15:14:44	0	100	184	1	11/20/2020 15:14:45	R_24ISnx45B1BlT9L	anonymous	EN	.9	1	0	0	0	0	0	0	0		0	0	0		1	1	1	1	1	1	2	1	1	60	4	4	0						0		0			0	0
11/20/2020 14:56:33	11/20/2020 15:15:40	0	100	1146	1	11/20/2020 15:15:40	R_3JEESPoGEWfHqzm	anonymous	EN	.9	1	0	0	0	0	0	0	0		0	0	0		1	1	1	1	1	1	2	1	1	32	4	4	0						0		0			0	0
11/20/2020 15:11:59	11/20/2020 15:15:51	0	100	232	1	11/20/2020 15:15:52	R_Cjh2Uya8sLWC5s5	anonymous	EN	.9	1	0	0	0	0	0	0	0		0	0	0		2	1	1	1	1	1	2	1	1	54	2	4	0						0		0			0	0
11/20/2020 15:11:32	11/20/2020 15:16:15	0	100	282	1	11/20/2020 15:16:15	R_z3hcqOgwQryGC9X	anonymous	EN	.9	1	0	0	0	0	0	0	0		0	0	0		1	1	1	1	1	1	2	1	1	48	4	4	0						0		0			0	0
11/20/2020 15:12:20	11/20/2020 15:16:43	0	100	263	1	11/20/2020 15:16:43	R_VRr3HtMj2rV0157	anonymous	EN	.9	1	0	0	0	0	0	0	0		0	0	0		1	1	1	1	1	1	2	1	1	70	5	4	0						0		0			0	0
11/20/2020 15:14:50	11/20/2020 15:17:01	0	100	130	1	11/20/2020 15:17:02	R_22LmbDG8gkz3yod	anonymous	EN	.9	1	0	0	0	0	0	0	0		0	0	0		1	1	1	1	1	1	1	1	1	29	5	4	0						0		0			0	0
11/20/2020 15:15:55	11/20/2020 15:17:22	0	100	86	1	11/20/2020 15:17:22	R_3J9vn7X6puRAPMY	anonymous	EN	.7	1	0	0	0	0	0	0	0		0	0	0		1	1	1	1	1	1	2	1	1	40	4	4	0						0		0			0	0
11/20/2020 15:13:57	11/20/2020 15:17:37	0	100	219	1	11/20/2020 15:17:37	R_3IXkbMbrk6utZOZ	anonymous	EN	.9	1	0	0	0	0	0	0	0		0	0	0		2	1	1	1	1	1	2	1	1	46	3	4	0						0		0			0	0
11/20/2020 15:11:55	11/20/2020 15:17:43	0	100	347	1	11/20/2020 15:17:43	R_ALtEOGAWCZcfPDb	anonymous	EN	.9	1	0	0	0	0	0	0	0		0	0	0		2	1	1	1	1	1	2	1	1	47	2	4	0						0		0			0	0
11/20/2020 15:15:05	11/20/2020 15:17:49	0	100	163	1	11/20/2020 15:17:49	R_1geecJ6StpjjFv6	anonymous	EN	.9	1	0	0	0	0	0	0	0		0	0	0		2	1	1	1	1	1	2	1	1	33	5	4	0						0		0			0	0
11/20/2020 15:05:32	11/20/2020 15:18:08	0	100	756	1	11/20/2020 15:18:09	R_qVjaA8Qj9D1i6Fb	anonymous	EN	.9	1	0	0	0	0	0	0	0		0	0	0		2	1	1	1	1	1	2	4	1	31	5	4	0						0		0			0	0
11/20/2020 15:16:46	11/20/2020 15:18:58	0	100	131	1	11/20/2020 15:18:58	R_2f9fiE05IrqdvlI	anonymous	EN	.9	1	0	0	0	0	0	0	0		0	0	0		2	1	1	1	1	1	2	4	1	35	5	4	0						0		0			0	0
11/20/2020 15:15:31	11/20/2020 15:18:58	0	100	207	1	11/20/2020 15:18:58	R_3m2ZaDkWzk15asn	anonymous	EN	.9	1	0	0	0	0	0	0	0		0	0	0		2	1	1	1	1	1	2	1	1	48	2	4	0						0		0			0	0
11/20/2020 15:17:17	11/20/2020 15:18:59	0	100	101	1	11/20/2020 15:18:59	R_2BrhKB6hJTVo67N	anonymous	EN	.9	1	0	0	0	0	0	0	0		0	0	0		1	1	1	1	1	1	2	1	1	28	4	4	0						0		0			0	0
11/20/2020 15:17:00	11/20/2020 15:19:01	0	100	120	1	11/20/2020 15:19:02	R_tSADAyQmhJD6n0R	anonymous	EN	.9	1	0	0	0	0	0	0	0		0	0	0		1	1	1	1	1	1	2	1	1	41	4	4	0						0		0			0	0
11/20/2020 15:11:07	11/20/2020 15:19:19	0	100	492	1	11/20/2020 15:19:20	R_ZvJG7rmZ5Z0cTQZ	anonymous	EN	.9	1	0	0	0	0	0	0	0		0	0	0		2	1	1	1	1	1	2	1	1	38	4	4	0						0		0			0	0
11/20/2020 15:15:08	11/20/2020 15:19:34	0	100	266	1	11/20/2020 15:19:35	R_cZIJCdtj1LvwsxP	anonymous	EN	.9	1	0	0	0	0	0	0	0		0	0	0		2	1	1	1	1	1	2	2	1	47	3	4	0						0		0			0	0
11/20/2020 15:17:32	11/20/2020 15:19:55	0	100	143	1	11/20/2020 15:19:56	R_1gO8nEAyXB75kgz	anonymous	EN	.9	1	0	0	0	0	0	0	0		0	0	0		2	1	1	1	1	1	2	1	1	25	3	4	0						0		0			0	0
11/20/2020 15:15:28	11/20/2020 15:20:23	0	100	295	1	11/20/2020 15:20:23	R_2Vm5lg0SKQgAc32	anonymous	EN	.9	1	0	0	0	0	0	0	0		0	0	0		2	1	1	1	1	1	2	1	1	54	5	4	0						0		0			0	0
11/20/2020 15:19:19	11/20/2020 15:20:59	0	100	100	1	11/20/2020 15:20:59	R_2XpSoYrEIIPkYpW	anonymous	EN	.7	1	0	0	0	0	0	0	0		0	0	0		1	1	1	1	1	1	2	2	1	41	4	4	0						0		0			0	0
11/20/2020 15:12:42	11/20/2020 15:21:35	0	100	533	1	11/20/2020 15:21:35	R_2TtLEJoqyLlUQFn	anonymous	EN	.9	1	0	0	0	0	0	0	0		0	0	0		2	1	1	1	1	1	2	1	1	41	4	4	0						0		0			0	0
11/20/2020 15:15:08	11/20/2020 15:21:46	0	100	398	1	11/20/2020 15:21:46	R_2v8KKrYZXp5TpEF	anonymous	EN		1	0	0	0	0	0	0	0		0	0	0		2	1	1	1	1	1	2	4	1	36	4	4	0						0		0			0	0
11/20/2020 15:18:46	11/20/2020 15:22:25	0	100	218	1	11/20/2020 15:22:25	R_31axslvFcpmuIvJ	anonymous	EN	.9	1	0	0	0	0	0	0	0		0	0	0		1	1	1	1	1	1	2	1	1	33	2	4	0						0		0			0	0
11/20/2020 15:19:45	11/20/2020 15:22:27	0	100	161	1	11/20/2020 15:22:28	R_1CpDn7zCYdOQ2ms	anonymous	EN	.9	1	0	0	0	0	0	0	0		0	0	0		2	1	1	1	1	1	2	1	1	44	3	4	0						0		0			0	0
11/20/2020 15:21:38	11/20/2020 15:23:52	0	100	134	1	11/20/2020 15:23:53	R_3CJxpiaJW9HkqGL	anonymous	EN	.7	1	0	0	0	0	0	0	0		0	0	0		1	1	1	1	1	1	2	2	1	50	4	4	0						0		0			0	0
11/20/2020 15:12:58	11/20/2020 15:24:09	0	100	670	1	11/20/2020 15:24:09	R_31iN3zTfV3VoEzD	anonymous	EN	.9	1	0	0	0	0	0	0	0		0	0	0		1	1	1	1	1	1	2	4	1	28	2	4	0						0		0			0	0
11/20/2020 15:19:57	11/20/2020 15:24:43	0	100	286	1	11/20/2020 15:24:43	R_bx7O3R1gcAHbLZn	anonymous	EN	.9	1	0	0	0	0	0	0	0		0	0	0		1	1	1	1	1	1	2	1	1	38	4	4	0						0		0			0	0
11/20/2020 15:22:53	11/20/2020 15:24:50	0	100	117	1	11/20/2020 15:24:51	R_xrByIPpnCKIWqR3	anonymous	EN	.9	1	0	0	0	0	0	0	0		0	0	0		1	1	1	1	1	1	2	1	1	52	4	4	0						0		0			0	0
11/20/2020 15:21:52	11/20/2020 15:25:26	0	100	213	1	11/20/2020 15:25:26	R_3IcLAuWXvx1k4gP	anonymous	EN	.9	1	0	0	0	0	0	0	0		0	0	0		2	1	1	1	1	1	2	1	1	46	4	4	0						0		0			0	0
11/20/2020 15:21:38	11/20/2020 15:25:38	0	100	239	1	11/20/2020 15:25:38	R_1JQNEowZ5fP3JQs	anonymous	EN	.9	1	0	0	0	0	0	0	0		0	0	0		2	1	1	1	1	1	2	1	1	29	5	4	0						0		0			0	0
11/20/2020 15:24:20	11/20/2020 15:25:40	0	100	80	1	11/20/2020 15:25:41	R_C395PjmYFg5in0l	anonymous	EN	.9	1	0	0	0	0	0	0	0		0	0	0		2	1	1	1	1	1	2	1	1	33	4	4	0						0		0			0	0
11/20/2020 15:15:11	11/20/2020 15:25:44	0	100	633	1	11/20/2020 15:25:45	R_01lL9szfr6oqV5D	anonymous	EN	.9	1	0	0	0	0	0	0	0		0	0	0		1	1	1	1	1	1	1	1	1	42	4	4	0						0		0			0	0
11/20/2020 15:22:43	11/20/2020 15:25:45	0	100	181	1	11/20/2020 15:25:45	R_UWNFx6kL4ZTk5DX	anonymous	EN	.9	1	0	0	0	0	0	0	0		0	0	0		2	1	1	1	1	1	2	1	1	27	4	4	0						0		0			0	0
11/20/2020 15:20:21	11/20/2020 15:25:51	0	100	329	1	11/20/2020 15:25:52	R_2bV4RhgAWcfhzOm	anonymous	EN	.9	1	0	0	0	0	0	0	0		0	0	0		1	1	1	1	1	1	2	2	1	41	5	4	0						0		0			0	0
11/20/2020 15:24:00	11/20/2020 15:26:22	0	100	141	1	11/20/2020 15:26:22	R_3GfyZsv0eAUXsVE	anonymous	EN	.9	1	0	0	0	0	0	0	0		0	0	0		1	1	1	1	1	1	2	4	1	28	6	4	0						0		0			0	0
11/20/2020 15:21:11	11/20/2020 15:26:32	0	100	320	1	11/20/2020 15:26:32	R_egOjpRwDHQmQQFP	anonymous	EN	.9	1	0	0	0	0	0	0	0		0	0	0		1	1	1	1	1	1	2	1	1	32	3	4	0						0		0			0	0
11/20/2020 15:24:08	11/20/2020 15:27:03	0	100	174	1	11/20/2020 15:27:03	R_3ikv4iBkATxuGXd	anonymous	EN	.9	1	0	0	0	0	0	0	0		0	0	0		1	1	1	1	1	1	2	1	1	65	5	4	0						0		0			0	0
11/20/2020 15:21:19	11/20/2020 15:27:04	0	100	345	1	11/20/2020 15:27:05	R_3niWCHPLiRzZP8C	anonymous	EN	.9	1	0	0	0	0	0	0	0		0	0	0		2	1	1	1	1	1	2	1	1	39	3	4	0						0		0			0	0
11/20/2020 15:23:15	11/20/2020 15:27:29	0	100	254	1	11/20/2020 15:27:30	R_3ncI8UznvHLxl3U	anonymous	EN	.9	1	0	0	0	0	0	0	0		0	0	0		2	1	1	1	1	1	2	2	1	30	2	4	0						0		0			0	0
11/20/2020 15:23:30	11/20/2020 15:27:33	0	100	243	1	11/20/2020 15:27:34	R_295F28r9LEExyef	anonymous	EN	.9	1	0	0	0	0	0	0	0		0	0	0		1	1	1	1	1	1	2	2	1	30	5	4	0						0		0			0	0
11/20/2020 15:25:31	11/20/2020 15:28:25	0	100	173	1	11/20/2020 15:28:25	R_1IFpQ3Gpuz9Jjvc	anonymous	EN	.9	1	0	0	0	0	0	0	0		0	0	0		2	1	1	1	1	1	2	1	1	35	4	4	0						0		0			0	0
11/20/2020 15:25:15	11/20/2020 15:30:06	0	100	290	1	11/20/2020 15:30:06	R_28AtIqvJrE6pEfB	anonymous	EN	.9	1	0	0	0	0	0	0	0		0	0	0		2	1	1	1	1	1	2	1	1	32	2	4	0						0		0			0	0
11/20/2020 15:27:05	11/20/2020 15:30:13	0	100	187	1	11/20/2020 15:30:13	R_3nHhtwzyrP2uAEk	anonymous	EN	.9	1	0	0	0	0	0	0	0		0	0	0		2	1	1	1	1	1	2	1	1	47	2	4	0						0		0			0	0
11/20/2020 15:20:46	11/20/2020 15:32:03	0	100	676	1	11/20/2020 15:32:03	R_1jvKCxLEd2bbDs7	anonymous	EN	.9	1	0	0	0	0	0	0	0		0	0	0		1	1	1	1	1	1	2	4	1	28	4	4	0						0		0			0	0
11/20/2020 15:29:51	11/20/2020 15:32:10	0	100	138	1	11/20/2020 15:32:11	R_28MyFYKxHqmAHPa	anonymous	EN	.9	1	0	0	0	0	0	0	0		0	0	0		2	1	1	1	1	1	2	1	1	61	4	4	0						0		0			0	0
11/20/2020 15:30:52	11/20/2020 15:32:37	0	100	105	1	11/20/2020 15:32:38	R_3GiHc6KCo3DBkoD	anonymous	EN	.9	1	0	0	0	0	0	0	0		0	0	0		2	1	1	1	1	1	2	1	1	34	5	4	0						0		0			0	0
11/20/2020 15:31:06	11/20/2020 15:33:43	0	100	156	1	11/20/2020 15:33:44	R_XzyhFeu0JCj1bvr	anonymous	EN	.9	1	0	0	0	0	0	0	0		0	0	0		2	1	1	1	1	1	2	1	1	42	3	4	0						0		0			0	0
11/20/2020 15:29:22	11/20/2020 15:34:23	0	100	301	1	11/20/2020 15:34:23	R_2YQ7FQ0ebw9gL7i	anonymous	EN	.9	1	0	0	0	0	0	0	0		0	0	0		2	1	1	1	1	1	2	1	1	49	2	4	0						0		0			0	0
11/20/2020 15:31:59	11/20/2020 15:34:48	0	100	168	1	11/20/2020 15:34:48	R_3nwKZRXmPJPTxfe	anonymous	EN	.9	1	0	0	0	0	0	0	0		0	0	0		1	1	1	1	1	1	2	1	1	26	2	4	0						0		0			0	0
11/20/2020 15:31:59	11/20/2020 15:35:45	0	100	225	1	11/20/2020 15:35:45	R_1gSIebf97f0TXEJ	anonymous	EN	.9	1	0	0	0	0	0	0	0		0	0	0		2	1	1	1	1	1	2	1	1	67	3	4	0						0		0			0	0
11/20/2020 15:23:55	11/20/2020 15:35:51	0	100	715	1	11/20/2020 15:35:51	R_31LsRmiDCGKR2Jf	anonymous	EN	.9	1	0	0	0	0	0	0	0		0	0	0		1	1	1	1	1	1	2	2	1	43	4	4	0						0		0			0	0
11/20/2020 15:25:21	11/20/2020 15:36:37	0	100	675	1	11/20/2020 15:36:37	R_33440kXi0dYZOqt	anonymous	EN	.9	1	0	0	0	0	0	0	0		0	0	0		2	1	1	1	1	1	2	2	1	38	4	4	0						0		0			0	0
11/20/2020 15:33:35	11/20/2020 15:38:05	0	100	269	1	11/20/2020 15:38:05	R_78uTkLDchAW3SdH	anonymous	EN	.9	1	0	0	0	0	0	0	0		0	0	0		2	1	1	1	1	1	1	1	1	22	2	4	0						0		0			0	0
11/20/2020 15:29:24	11/20/2020 15:38:26	0	100	541	1	11/20/2020 15:38:27	R_3qxOUelXYpOdP3l	anonymous	EN	.9	1	0	0	0	0	0	0	0		0	0	0		2	1	1	1	1	1	2	1	1	24	3	4	0						0		0			0	0
11/20/2020 15:35:42	11/20/2020 15:38:36	0	100	174	1	11/20/2020 15:38:37	R_6fp5u3My7FiBdDP	anonymous	EN	.9	1	0	0	0	0	0	0	0		0	0	0		1	1	1	1	1	1	2	6	1	28	4	4	0						0		0			0	0
11/20/2020 15:33:36	11/20/2020 15:38:49	0	100	313	1	11/20/2020 15:38:49	R_3MrhCAt88nKW2PN	anonymous	EN	.9	1	0	0	0	0	0	0	0		0	0	0		2	1	1	1	1	1	2	1	1	35	4	4	0						0		0			0	0
11/20/2020 15:35:20	11/20/2020 15:39:00	0	100	220	1	11/20/2020 15:39:00	R_3jTCdyZ3m7DY1jH	anonymous	EN	.9	1	0	0	0	0	0	0	0		0	0	0		2	1	1	1	1	1	2	1	1	89	4	4	0						0		0			0	0
11/20/2020 15:36:44	11/20/2020 15:39:27	0	100	163	1	11/20/2020 15:39:28	R_0IpUDRUfcpQUs4F	anonymous	EN	.9	1	0	0	0	0	0	0	0		0	0	0		2	1	1	1	1	1	2	1	1	67	5	4	0						0		0			0	0
11/20/2020 15:25:14	11/20/2020 15:40:13	0	100	898	1	11/20/2020 15:40:13	R_2yrRBeQ5FN6jznZ	anonymous	EN	.9	1	0	0	0	0	0	0	0		0	0	0		2	1	1	1	1	1	2	1	1	50	4	4	0						0		0			0	0
11/20/2020 15:37:40	11/20/2020 15:40:48	0	100	188	1	11/20/2020 15:40:48	R_2WT0U479NgBhmho	anonymous	EN	.9	1	0	0	0	0	0	0	0		0	0	0		2	1	1	1	1	1	2	1	1	22	2	4	0						0		0			0	0
11/20/2020 15:38:45	11/20/2020 15:41:48	0	100	182	1	11/20/2020 15:41:48	R_2qdX9OBUqpAQKY8	anonymous	EN	.9	1	0	0	0	0	0	0	0		0	0	0		1	1	1	1	1	1	2	2	1	36	4	4	0						0		0			0	0
11/20/2020 15:34:03	11/20/2020 15:41:57	0	100	474	1	11/20/2020 15:41:58	R_0CiCTy3uBditH3P	anonymous	EN	.9	1	0	0	0	0	0	0	0		0	0	0		1	1	1	1	1	1	2	1	1	36	4	4	0						0		0			0	0
11/20/2020 15:39:09	11/20/2020 15:42:01	0	100	171	1	11/20/2020 15:42:01	R_VIIdXQE5WcuGyEF	anonymous	EN	.9	1	0	0	0	0	0	0	0		0	0	0		2	1	1	1	1	1	2	1	1	43	2	4	0						0		0			0	0
11/20/2020 15:39:20	11/20/2020 15:42:27	0	100	187	1	11/20/2020 15:42:27	R_2zXTqtBjGSeN9nH	anonymous	EN	.9	1	0	0	0	0	0	0	0		0	0	0		2	1	1	1	1	1	2	4	1	36	4	4	0						0		0			0	0
11/20/2020 15:37:40	11/20/2020 15:43:14	0	100	333	1	11/20/2020 15:43:14	R_DSFgQYVV15qCMFP	anonymous	EN	.9	1	0	0	0	0	0	0	0		0	0	0		2	1	1	1	1	1	2	1	1	53	5	4	0						0		0			0	0
11/20/2020 15:40:27	11/20/2020 15:43:22	0	100	174	1	11/20/2020 15:43:22	R_2E5HepB7Q0UFuYR	anonymous	EN	.9	1	0	0	0	0	0	0	0		0	0	0		1	1	1	1	1	1	2	1	1	37	2	4	0						0		0			0	0
11/20/2020 15:40:09	11/20/2020 15:43:26	0	100	196	1	11/20/2020 15:43:26	R_217HRUZrrAJ8nuK	anonymous	EN	.9	1	0	0	0	0	0	0	0		0	0	0		1	1	1	1	1	1	2	1	1	67	5	4	0						0		0			0	0
11/20/2020 15:38:28	11/20/2020 15:43:45	0	100	317	1	11/20/2020 15:43:45	R_RsNctThw6NjRV2F	anonymous	EN	.9	1	0	0	0	0	0	0	0		0	0	0		2	1	1	1	1	1	2	6	1	47	4	4	0						0		0			0	0
11/20/2020 15:40:38	11/20/2020 15:44:47	0	100	249	1	11/20/2020 15:44:47	R_2f22XijHyAjJxVF	anonymous	EN	.9	1	0	0	0	0	0	0	0		0	0	0		2	1	1	1	1	1	2	1	1	26	2	4	0						0		0			0	0
11/20/2020 15:39:53	11/20/2020 15:45:12	0	100	318	1	11/20/2020 15:45:12	R_WkXTzO9gyYWhwR3	anonymous	EN	.9	1	0	0	0	0	0	0	0		0	0	0		2	1	1	1	1	1	2	1	1	69	3	4	0						0		0			0	0
11/20/2020 15:42:32	11/20/2020 15:45:17	0	100	164	1	11/20/2020 15:45:17	R_9Aitq99ipEqbva1	anonymous	EN	.9	1	0	0	0	0	0	0	0		0	0	0		1	1	1	1	1	1	2	1	1	59	5	4	0						0		0			0	0
11/20/2020 15:14:12	11/20/2020 15:46:40	0	100	1948	1	11/20/2020 15:46:40	R_3KW2rFDvMDl4iz8	anonymous	EN	.9	1	0	0	0	0	0	0	0		0	0	0		2	1	1	1	1	1	1	7	1	28	4	4	0						0		0			0	0
11/20/2020 15:40:23	11/20/2020 15:46:49	0	100	386	1	11/20/2020 15:46:49	R_2yee0Pf6N3wF1sK	anonymous	EN	.9	1	0	0	0	0	0	0	0		0	0	0		2	1	1	1	1	1	2	1	1	58	3	4	0						0		0			0	0
11/20/2020 15:05:41	11/20/2020 15:47:03	0	100	2481	1	11/20/2020 15:47:03	R_1KpyggfF91nCmyd	anonymous	EN	.9	1	0	0	0	0	0	0	0		0	0	0		1	1	1	1	1	1	2	1	1	32	2	4	0						0		0			0	0
11/20/2020 15:44:50	11/20/2020 15:47:12	0	100	141	1	11/20/2020 15:47:12	R_3krc4I8XyfNNwdz	anonymous	EN	.9	1	0	0	0	0	0	0	0		0	0	0		1	1	1	1	1	1	2	1	1	45	2	4	0						0		0			0	0
11/20/2020 15:43:43	11/20/2020 15:47:48	0	100	244	1	11/20/2020 15:47:48	R_2riHTkYVFLjY9fM	anonymous	EN	.9	1	0	0	0	0	0	0	0		0	0	0		1	1	1	1	1	1	2	4	1	43	4	4	0						0		0			0	0
11/20/2020 15:41:19	11/20/2020 15:48:16	0	100	417	1	11/20/2020 15:48:16	R_RVUKSRLjHSZlWk9	anonymous	EN	.9	1	0	0	0	0	0	0	0		0	0	0		2	1	1	1	1	1	2	1	1	48	2	4	0						0		0			0	0
11/20/2020 15:43:55	11/20/2020 15:49:03	0	100	307	1	11/20/2020 15:49:03	R_yqgjRzDpnnYCQjn	anonymous	EN	.9	1	0	0	0	0	0	0	0		0	0	0		1	1	1	1	1	1	1	1	1	45	6	4	0						0		0			0	0
11/20/2020 15:48:16	11/20/2020 15:51:46	0	100	209	1	11/20/2020 15:51:46	R_2tFHqHnZXCo2uww	anonymous	EN	.9	1	0	0	0	0	0	0	0		0	0	0		1	1	1	1	1	1	2	1	1	27	5	4	0						0		0			0	0
11/20/2020 15:43:23	11/20/2020 15:52:06	0	100	522	1	11/20/2020 15:52:06	R_1H1VnFbXUSfRWjg	anonymous	EN	.9	1	0	0	0	0	0	0	0		0	0	0		1	1	1	1	1	1	2	2	1	33	3	4	0						0		0			0	0
11/20/2020 15:50:18	11/20/2020 15:53:10	0	100	172	1	11/20/2020 15:53:11	R_cO0L5PQGZ6nZxN7	anonymous	EN	.9	1	0	0	0	0	0	0	0		0	0	0		2	1	1	1	1	1	2	1	1	30	3	4	0						0		0			0	0
11/20/2020 15:51:44	11/20/2020 15:54:18	0	100	154	1	11/20/2020 15:54:18	R_22YnjhuRFDaA0cF	anonymous	EN	.9	1	0	0	0	0	0	0	0		0	0	0		2	1	1	1	1	1	1	1	1	46	5	4	0						0		0			0	0
11/20/2020 15:52:34	11/20/2020 15:54:52	0	100	137	1	11/20/2020 15:54:52	R_qx9LgbaMTXl69QR	anonymous	EN	.9	1	0	0	0	0	0	0	0		0	0	0		2	1	1	1	1	1	2	4	1	30	4	4	0						0		0			0	0
11/20/2020 15:51:35	11/20/2020 15:55:12	0	100	217	1	11/20/2020 15:55:12	R_22IVUMD3QyK4HcL	anonymous	EN	.9	1	0	0	0	0	0	0	0		0	0	0		2	1	1	1	1	1	2	1	1	51	4	4	0						0		0			0	0
11/20/2020 15:45:51	11/20/2020 15:56:33	0	100	642	1	11/20/2020 15:56:34	R_33DV1DO6h3qmG5C	anonymous	EN	.9	1	0	0	0	0	0	0	0		0	0	0		1	1	1	1	1	1	2	1	1	34	1	4	0						0		0			0	0
11/20/2020 15:53:30	11/20/2020 15:56:45	0	100	194	1	11/20/2020 15:56:45	R_3qs0P8abj9D67pF	anonymous	EN	.9	1	0	0	0	0	0	0	0		0	0	0		1	1	1	1	1	1	2	1	1	53	2	4	0						0		0			0	0
11/20/2020 15:51:37	11/20/2020 15:57:10	0	100	333	1	11/20/2020 15:57:10	R_3qpLLXSx0B1f3mc	anonymous	EN	.9	1	0	0	0	0	0	0	0		0	0	0		2	1	1	1	1	1	2	4	1	28	4	4	0						0		0			0	0
11/20/2020 15:48:46	11/20/2020 15:57:13	0	100	507	1	11/20/2020 15:57:14	R_2zigQWvXoakxBBA	anonymous	EN	.9	1	0	0	0	0	0	0	0		0	0	0		2	1	1	1	1	1	2	1	1	31	5	4	0						0		0			0	0
11/20/2020 15:53:27	11/20/2020 15:57:21	0	100	233	1	11/20/2020 15:57:21	R_2zOYQTKhDWvn3wX	anonymous	EN	.9	1	0	0	0	0	0	0	0		0	0	0		1	1	1	1	1	1	2	1	1	71	4	4	0						0		0			0	0
11/20/2020 15:55:14	11/20/2020 15:58:07	0	100	172	1	11/20/2020 15:58:07	R_2xJfoWxQa8umBNK	anonymous	EN	.9	1	0	0	0	0	0	0	0		0	0	0		2	1	1	1	1	1	2	1	1	27	5	4	0						0		0			0	0
11/20/2020 15:54:43	11/20/2020 15:58:15	0	100	212	1	11/20/2020 15:58:15	R_UmwErQmXpTrykaR	anonymous	EN	.9	1	0	0	0	0	0	0	0		0	0	0		2	1	1	1	1	1	2	1	1	26	6	4	0						0		0			0	0
11/20/2020 15:58:35	11/20/2020 15:59:55	0	100	79	1	11/20/2020 15:59:55	R_1EYg6ywoJzojZhz	anonymous	EN	.9	1	0	0	0	0	0	0	0		0	0	0		2	1	1	1	1	1	2	1	1	38	5	4	0						0		0			0	0
11/20/2020 15:15:23	11/20/2020 16:05:28	0	100	3004	1	11/20/2020 16:05:28	R_UYkgm1wFrcRZXyx	anonymous	EN	.7	1	0	0	0	0	0	0	0		0	0	0		1	1	1	1	1	1	2	4	1	29	4	4	0						0		0			0	0
11/20/2020 16:05:27	11/20/2020 16:09:03	0	100	216	1	11/20/2020 16:09:04	R_Dv55AvesH0WgB8d	anonymous	EN	.9	1	0	0	0	0	0	0	0		0	0	0		1	1	1	1	1	1	2	4	1	44	6	4	0						0		0			0	0
11/20/2020 16:05:32	11/20/2020 16:12:04	0	100	391	1	11/20/2020 16:12:04	R_2aqpxDzuiJCtmwy	anonymous	EN	.9	1	0	0	0	0	0	0	0		0	0	0		1	1	1	1	1	1	2	1	1	34	4	4	0						0		0			0	0
11/20/2020 16:10:50	11/20/2020 16:14:26	0	100	215	1	11/20/2020 16:14:26	R_dnxghSLGl26odLX	anonymous	EN	.9	1	0	0	0	0	0	0	0		0	0	0		2	1	1	1	1	1	2	1	1	42	4	4	0						0		0			0	0
11/20/2020 16:11:13	11/20/2020 16:14:54	0	100	221	1	11/20/2020 16:14:55	R_DqIaSOJCWSKKyUF	anonymous	EN	.9	1	0	0	0	0	0	0	0		0	0	0		2	1	1	1	1	1	2	1	1	38	2	4	0						0		0			0	0
11/20/2020 16:13:31	11/20/2020 16:16:10	0	100	159	1	11/20/2020 16:16:10	R_2VjsBzFAw3xYDws	anonymous	EN	.9	1	0	0	0	0	0	0	0		0	0	0		2	1	1	1	1	1	2	1	1	27	4	4	0						0		0			0	0
11/20/2020 16:14:19	11/20/2020 16:18:44	0	100	265	1	11/20/2020 16:18:44	R_2b4a7P2UdEWqlp7	anonymous	EN	.7	1	0	0	0	0	0	0	0		0	0	0		2	1	1	1	1	1	2	1	1	38	6	4	0						0		0			0	0
11/20/2020 16:17:28	11/20/2020 16:19:03	0	100	94	1	11/20/2020 16:19:03	R_3KSKWgagSNUbORp	anonymous	EN	.9	1	0	0	0	0	0	0	0		0	0	0		2	1	1	1	1	1	2	1	1	44	4	4	0						0		0			0	0
11/20/2020 16:17:36	11/20/2020 16:19:10	0	100	94	1	11/20/2020 16:19:11	R_2txs9LBgUYuJ5Kw	anonymous	EN	.9	1	0	0	0	0	0	0	0		0	0	0		1	1	1	1	1	1	2	1	1	29	2	4	0						0		0			0	0
11/20/2020 16:14:38	11/20/2020 16:20:40	0	100	361	1	11/20/2020 16:20:40	R_2TRbpbGnBrSQE5f	anonymous	EN	.9	1	0	0	0	0	0	0	0		0	0	0		2	1	1	1	1	1	2	1	1	48	2	4	0						0		0			0	0
11/20/2020 16:16:08	11/20/2020 16:21:00	0	100	292	1	11/20/2020 16:21:00	R_ZfXTuZNrKeppSLL	anonymous	EN	.9	1	0	0	0	0	0	0	0		0	0	0		2	1	1	1	1	1	2	1	1	44	4	4	0						0		0			0	0
11/20/2020 16:16:44	11/20/2020 16:21:35	0	100	290	1	11/20/2020 16:21:35	R_2Ey3bIHcT3p65M5	anonymous	EN	.9	1	0	0	0	0	0	0	0		0	0	0		2	1	1	1	1	1	2	2	1	59	4	4	0						0		0			0	0
11/20/2020 16:19:11	11/20/2020 16:22:13	0	100	181	1	11/20/2020 16:22:13	R_73VcbUJs5dwekZH	anonymous	EN	.9	1	0	0	0	0	0	0	0		0	0	0		2	1	1	1	1	1	2	1	1	27	5	4	0						0		0			0	0
11/20/2020 16:06:56	11/20/2020 16:22:25	0	100	929	1	11/20/2020 16:22:25	R_aXdzUKHRfdMThSN	anonymous	EN	.9	1	0	0	0	0	0	0	0		0	0	0		2	1	1	1	1	1	2	1	1	36	2	4	0						0		0			0	0
11/20/2020 16:20:25	11/20/2020 16:24:14	0	100	229	1	11/20/2020 16:24:14	R_yTGh1l5BXtG0gZH	anonymous	EN	.9	1	0	0	0	0	0	0	0		0	0	0		1	1	1	1	1	1	2	1	1	25	4	4	0						0		0			0	0
11/20/2020 16:22:02	11/20/2020 16:24:43	0	100	160	1	11/20/2020 16:24:43	R_tRoQJJ9YNCwhxRv	anonymous	EN	.9	1	0	0	0	0	0	0	0		0	0	0		2	1	1	1	1	1	1	1	1	23	4	4	0						0		0			0	0
11/20/2020 16:21:59	11/20/2020 16:24:55	0	100	175	1	11/20/2020 16:24:55	R_3G8wNgqfoIdi6Di	anonymous	EN	.7	1	0	0	0	0	0	0	0		0	0	0		1	1	1	1	1	1	2	1	1	31	4	4	0						0		0			0	0
11/20/2020 16:22:29	11/20/2020 16:24:55	0	100	145	1	11/20/2020 16:24:55	R_3I5YVly8QzxyeNK	anonymous	EN	.9	1	0	0	0	0	0	0	0		0	0	0		2	1	1	1	1	1	2	1	1	39	4	4	0						0		0			0	0
11/20/2020 16:22:38	11/20/2020 16:25:11	0	100	153	1	11/20/2020 16:25:12	R_1LkarZ5SrjaKK2o	anonymous	EN	.9	1	0	0	0	0	0	0	0		0	0	0		1	1	1	1	1	1	2	1	1	40	2	4	0						0		0			0	0
11/20/2020 16:20:37	11/20/2020 16:25:54	0	100	317	1	11/20/2020 16:25:54	R_2PbBqt8B6wPAIOW	anonymous	EN	.9	1	0	0	0	0	0	0	0		0	0	0		1	1	1	1	1	1	2	1	1	63	4	4	0						0		0			0	0
11/20/2020 16:22:12	11/20/2020 16:28:26	0	100	374	1	11/20/2020 16:28:27	R_1DSGv52WMR5HjTV	anonymous	EN	.9	1	0	0	0	0	0	0	0		0	0	0		1	1	1	1	1	1	2	1	1	31	4	4	0						0		0			0	0
11/20/2020 16:27:54	11/20/2020 16:30:39	0	100	165	1	11/20/2020 16:30:40	R_1jONAFBfOpuKzh3	anonymous	EN	.9	1	0	0	0	0	0	0	0		0	0	0		1	1	1	1	1	1	2	1	1	39	4	4	0						0		0			0	0
11/20/2020 16:30:37	11/20/2020 16:32:32	0	100	114	1	11/20/2020 16:32:33	R_3L7uazKmRAbt0nc	anonymous	EN	.9	1	0	0	0	0	0	0	0		0	0	0		2	1	1	1	1	1	2	1	1	26	5	4	0						0		0			0	0
11/20/2020 16:29:14	11/20/2020 16:33:20	0	100	245	1	11/20/2020 16:33:20	R_2CxN9cemvkm7jkL	anonymous	EN	.9	1	0	0	0	0	0	0	0		0	0	0		2	1	1	1	1	1	2	1	1	54	4	4	0						0		0			0	0
11/20/2020 16:20:19	11/20/2020 16:35:14	0	100	894	1	11/20/2020 16:35:14	R_3QSKKbVeY6WYQwH	anonymous	EN	.9	1	0	0	0	0	0	0	0		0	0	0		1	1	1	1	1	1	2	1	1	24	2	4	0						0		0			0	0
11/20/2020 16:33:14	11/20/2020 16:36:01	0	100	167	1	11/20/2020 16:36:01	R_2Va1bFg4m9vt7CR	anonymous	EN	.9	1	0	0	0	0	0	0	0		0	0	0		2	1	1	1	1	1	2	1	1	43	2	4	0						0		0			0	0
11/20/2020 16:34:25	11/20/2020 16:36:04	0	100	99	1	11/20/2020 16:36:05	R_3hnHQS4XTVwE7wg	anonymous	EN	.9	1	0	0	0	0	0	0	0		0	0	0		2	1	1	1	1	1	2	1	1	39	3	4	0						0		0			0	0
11/20/2020 16:33:48	11/20/2020 16:36:10	0	100	141	1	11/20/2020 16:36:10	R_2PnV1KedaWG9nJv	anonymous	EN	.9	1	0	0	0	0	0	0	0		0	0	0		1	1	1	1	1	1	2	1	1	57	4	4	0						0		0			0	0
11/20/2020 16:34:48	11/20/2020 16:37:03	0	100	135	1	11/20/2020 16:37:04	R_1jvvUIwqC13TApk	anonymous	EN	.9	1	0	0	0	0	0	0	0		0	0	0		1	1	1	1	1	1	2	1	1	19	2	4	0						0		0			0	0
11/20/2020 16:25:30	11/20/2020 16:38:02	0	100	751	1	11/20/2020 16:38:02	R_8qxo3NLBustNCkV	anonymous	EN	.9	1	0	0	0	0	0	0	0		0	0	0		1	1	1	1	1	1	1	1	1	43	3	4	0						0		0			0	0
11/20/2020 16:29:16	11/20/2020 16:39:10	0	100	593	1	11/20/2020 16:39:11	R_2woQW9hKWWNbt2C	anonymous	EN	.9	1	0	0	0	0	0	0	0		0	0	0		1	1	1	1	1	1	2	4	1	62	2	4	0						0		0			0	0
11/20/2020 16:39:46	11/20/2020 16:41:15	0	100	88	1	11/20/2020 16:41:15	R_PTVy6vAbvomX0vD	anonymous	EN	.9	1	0	0	0	0	0	0	0		0	0	0		2	1	1	1	1	1	2	1	1	31	4	4	0						0		0			0	0
11/20/2020 16:38:06	11/20/2020 16:41:33	0	100	207	1	11/20/2020 16:41:33	R_blthX6xEk9sRKrT	anonymous	EN	.9	1	0	0	0	0	0	0	0		0	0	0		1	1	1	1	1	1	2	1	1	55	5	4	0						0		0			0	0
11/20/2020 16:41:19	11/20/2020 16:43:27	0	100	128	1	11/20/2020 16:43:28	R_28ArI71rYCT4Drq	anonymous	EN	.9	1	0	0	0	0	0	0	0		0	0	0		2	1	1	1	1	1	2	1	1	30	4	4	0						0		0			0	0
11/20/2020 16:41:52	11/20/2020 16:45:04	0	100	191	1	11/20/2020 16:45:05	R_3GpQl70qy6vi3u9	anonymous	EN	.9	1	0	0	0	0	0	0	0		0	0	0		2	1	1	1	1	1	2	1	1	56	5	4	0						0		0			0	0
11/20/2020 16:40:53	11/20/2020 16:45:14	0	100	261	1	11/20/2020 16:45:14	R_pAkJwk6V0jRIu7T	anonymous	EN	.9	1	0	0	0	0	0	0	0		0	0	0		2	1	1	1	1	1	2	1	1	52	4	4	0						0		0			0	0
11/20/2020 16:42:44	11/20/2020 16:46:45	0	100	241	1	11/20/2020 16:46:46	R_3GfXdH7zVrbhNk2	anonymous	EN	.9	1	0	0	0	0	0	0	0		0	0	0		2	1	1	1	1	1	2	6	1	55	2	4	0						0		0			0	0
11/20/2020 16:43:37	11/20/2020 16:47:07	0	100	210	1	11/20/2020 16:47:08	R_x9Gp9YYsIWvPpZL	anonymous	EN	.9	1	0	0	0	0	0	0	0		0	0	0		1	1	1	1	1	1	2	1	1	32	5	4	0						0		0			0	0
11/20/2020 16:41:13	11/20/2020 16:53:55	0	100	761	1	11/20/2020 16:53:55	R_SGLWputJuAJOPst	anonymous	EN	.7	1	0	0	0	0	0	0	0		0	0	0		1	1	1	1	1	1	2	1	1	32	5	4	0						0		0			0	0
11/20/2020 16:50:19	11/20/2020 16:54:24	0	100	244	1	11/20/2020 16:54:24	R_8e1phqvC2T9Dkd3	anonymous	EN	.9	1	0	0	0	0	0	0	0		0	0	0		1	1	1	1	1	1	2	6	1	32	4	4	0						0		0			0	0
11/20/2020 16:52:40	11/20/2020 16:54:55	0	100	135	1	11/20/2020 16:54:56	R_21pO6ZvA2TqV5bG	anonymous	EN	.9	1	0	0	0	0	0	0	0		0	0	0		2	1	1	1	1	1	2	1	1	38	2	4	0						0		0			0	0
11/20/2020 16:22:33	11/20/2020 16:55:24	0	100	1970	1	11/20/2020 16:55:24	R_1DD8rYZlywRpVzU	anonymous	EN	.7	1	0	0	0	0	0	0	0		0	0	0		2	1	1	1	1	1	2	1	1	31	4	4	0						0		0			0	0
11/20/2020 16:50:28	11/20/2020 16:55:34	0	100	306	1	11/20/2020 16:55:34	R_1roawYBPHXLowwN	anonymous	EN	.9	1	0	0	0	0	0	0	0		0	0	0		1	1	1	1	1	1	1	1	1	42	3	4	0						0		0			0	0
11/20/2020 16:50:20	11/20/2020 16:59:49	0	100	569	1	11/20/2020 16:59:49	R_31dA0colDeTHNWy	anonymous	EN	.9	1	0	0	0	0	0	0	0		0	0	0		3	1	1	1	1	1	2	1	1	47	4	4	0						0		0			0	0
11/20/2020 16:56:51	11/20/2020 17:00:08	0	100	197	1	11/20/2020 17:00:09	R_2YJrKdwXsDGpRoz	anonymous	EN	.7	1	0	0	0	0	0	0	0		0	0	0		1	1	1	1	1	1	2	1	1	30	5	4	0						0		0			0	0
11/20/2020 16:57:52	11/20/2020 17:01:36	0	100	223	1	11/20/2020 17:01:36	R_12swmsCYnCEvGNo	anonymous	EN	.9	1	0	0	0	0	0	0	0		0	0	0		2	1	1	1	1	1	2	1	1	56	5	4	0						0		0			0	0
11/20/2020 16:58:25	11/20/2020 17:01:39	0	100	193	1	11/20/2020 17:01:39	R_2qdRU9tOemXgfp5	anonymous	EN	.9	1	0	0	0	0	0	0	0		0	0	0		1	1	1	1	1	1	2	1	1	64	5	4	0						0		0			0	0
11/20/2020 16:57:05	11/20/2020 17:01:53	0	100	287	1	11/20/2020 17:01:53	R_1C0UuEcSoMB6InM	anonymous	EN	.9	1	0	0	0	0	0	0	0		0	0	0		2	1	1	1	1	1	2	1	1	34	4	4	0						0		0			0	0
11/20/2020 16:58:01	11/20/2020 17:04:01	0	100	360	1	11/20/2020 17:04:01	R_3R8IBc2cf6SFgLX	anonymous	EN	.9	1	0	0	0	0	0	0	0		0	0	0		2	1	1	1	1	1	2	1	1	51	3	4	0						0		0			0	0
11/20/2020 17:03:21	11/20/2020 17:04:48	0	100	86	1	11/20/2020 17:04:48	R_1oGTXAk0KIOGTkT	anonymous	EN	.9	1	0	0	0	0	0	0	0		0	0	0		2	1	1	1	1	1	1	1	1	41	4	4	0						0		0			0	0
11/20/2020 17:04:53	11/20/2020 17:06:44	0	100	110	1	11/20/2020 17:06:44	R_211GmAP3kvQsDOR	anonymous	EN	.9	1	0	0	0	0	0	0	0		0	0	0		2	1	1	1	1	1	2	2	1	39	4	4	0						0		0			0	0
11/20/2020 17:03:52	11/20/2020 17:07:33	0	100	220	1	11/20/2020 17:07:33	R_3qL1p9W0mPO53iH	anonymous	EN	.9	1	0	0	0	0	0	0	0		0	0	0		1	1	1	1	1	1	2	1	1	47	4	4	0						0		0			0	0
11/20/2020 17:04:01	11/20/2020 17:08:55	0	100	293	1	11/20/2020 17:08:55	R_2SAZDduoHPI7rIX	anonymous	EN	.9	1	0	0	0	0	0	0	0		0	0	0		1	1	1	1	1	1	2	1	1	48	3	4	0						0		0			0	0
11/20/2020 17:06:28	11/20/2020 17:10:06	0	100	217	1	11/20/2020 17:10:06	R_41vi5OmgwLiQB9f	anonymous	EN	.9	1	0	0	0	0	0	0	0		0	0	0		2	1	1	1	1	1	2	1	1	47	4	4	0						0		0			0	0
11/20/2020 17:06:29	11/20/2020 17:10:43	0	100	253	1	11/20/2020 17:10:43	R_Rrc9ZmQgWUGnC1P	anonymous	EN	.9	1	0	0	0	0	0	0	0		0	0	0		2	1	1	1	1	1	1	1	1	28	4	4	0						0		0			0	0
11/20/2020 17:08:34	11/20/2020 17:11:29	0	100	175	1	11/20/2020 17:11:29	R_w1Oz7hxQkF1sTex	anonymous	EN	.9	1	0	0	0	0	0	0	0		0	0	0		1	1	1	1	1	1	2	1	1	25	2	4	0						0		0			0	0
11/20/2020 17:09:23	11/20/2020 17:11:50	0	100	146	1	11/20/2020 17:11:50	R_3ndfT9y1jvDNEc4	anonymous	EN	.9	1	0	0	0	0	0	0	0		0	0	0		2	1	1	1	1	1	2	1	1	37	5	4	0						0		0			0	0
11/20/2020 17:04:05	11/20/2020 17:11:59	0	100	474	1	11/20/2020 17:12:00	R_2sSyf6vw0TFgB4N	anonymous	EN	.9	1	0	0	0	0	0	0	0		0	0	0		1	1	1	1	1	1	2	4	1	64	5	4	0						0		0			0	0
11/20/2020 17:10:34	11/20/2020 17:12:23	0	100	109	1	11/20/2020 17:12:23	R_1ewvMfj9sAhmrCT	anonymous	EN	.9	1	0	0	0	0	0	0	0		0	0	0		1	1	1	1	1	1	2	2	1	30	4	4	0						0		0			0	0
11/20/2020 17:08:18	11/20/2020 17:13:20	0	100	301	1	11/20/2020 17:13:21	R_1oHlGXglF7TBwE0	anonymous	EN	.9	1	0	0	0	0	0	0	0		0	0	0		1	1	1	1	1	1	2	1	1	47	5	4	0						0		0			0	0
11/20/2020 17:14:45	11/20/2020 17:17:00	0	100	134	1	11/20/2020 17:17:00	R_1jvKqcPwZqEUUQ7	anonymous	EN	.9	1	0	0	0	0	0	0	0		0	0	0		1	1	1	1	1	1	2	1	1	33	5	4	0						0		0			0	0
11/20/2020 17:10:06	11/20/2020 17:19:16	0	100	549	1	11/20/2020 17:19:16	R_BWdvqbZybwj3bCV	anonymous	EN	.9	1	0	0	0	0	0	0	0		0	0	0		1	1	1	1	1	1	2	1	1	32	4	4	0						0		0			0	0
11/20/2020 17:15:33	11/20/2020 17:19:46	0	100	253	1	11/20/2020 17:19:46	R_28V3ZzuntP7R8kU	anonymous	EN	.9	1	0	0	0	0	0	0	0		0	0	0		2	1	1	1	1	1	2	1	1	67	5	4	0						0		0			0	0
11/20/2020 17:19:54	11/20/2020 17:21:27	0	100	92	1	11/20/2020 17:21:27	R_3CN0asOA1rp0BKU	anonymous	EN	.9	1	0	0	0	0	0	0	0		0	0	0		1	1	1	1	1	1	2	1	1	21	4	4	0						0		0			0	0
11/20/2020 17:22:03	11/20/2020 17:23:50	0	100	107	1	11/20/2020 17:23:51	R_2RWap9zPsqxsHv4	anonymous	EN	.9	1	0	0	0	0	0	0	0		0	0	0		1	1	1	1	1	1	2	1	1	32	4	4	0						0		0			0	0
11/20/2020 17:21:58	11/20/2020 17:24:37	0	100	159	1	11/20/2020 17:24:37	R_O391p6I1cSgieRP	anonymous	EN	.7	1	0	0	0	0	0	0	0		0	0	0		2	1	1	1	1	1	1	1	1	45	2	4	0						0		0			0	0
11/20/2020 17:22:02	11/20/2020 17:25:23	0	100	201	1	11/20/2020 17:25:23	R_3IXpCaGS7YFx84d	anonymous	EN	.9	1	0	0	0	0	0	0	0		0	0	0		2	1	1	1	1	1	2	1	1	73	4	4	0						0		0			0	0
11/20/2020 17:29:57	11/20/2020 17:32:41	0	100	163	1	11/20/2020 17:32:41	R_1kTCpa7ajReUh3P	anonymous	EN	.7	1	0	0	0	0	0	0	0		0	0	0		2	1	1	1	1	1	2	1	1	60	4	4	0						0		0			0	0
11/20/2020 17:26:36	11/20/2020 17:34:01	0	100	445	1	11/20/2020 17:34:02	R_2wtbNfQpt2B7mys	anonymous	EN	.9	1	0	0	0	0	0	0	0		0	0	0		2	1	1	1	1	1	1	7	1	34	4	4	0						0		0			0	0
11/20/2020 17:30:39	11/20/2020 17:38:35	0	100	475	1	11/20/2020 17:38:35	R_2rl8A7AgupNnS2i	anonymous	EN	.3	1	0	0	0	0	0	0	0		0	0	0		1	1	1	1	1	1	2	1	1	35	4	4	0						0		0			0	0
11/20/2020 17:36:50	11/20/2020 17:39:02	0	100	131	1	11/20/2020 17:39:02	R_3IREsAhW1IBnrWc	anonymous	EN	.9	1	0	0	0	0	0	0	0		0	0	0		1	1	1	1	1	1	2	1	1	27	2	4	0						0		0			0	0
11/20/2020 17:30:51	11/20/2020 17:39:04	0	100	492	1	11/20/2020 17:39:04	R_3jdLgFAm1AT2KS9	anonymous	EN	.7	1	0	0	0	0	0	0	0		0	0	0		2	1	1	1	1	1	2	1	1	47	5	4	0						0		0			0	0
11/20/2020 17:39:58	11/20/2020 17:45:46	0	100	348	1	11/20/2020 17:45:47	R_2Ui1bLcAHBeP765	anonymous	EN	.3	1	0	0	0	0	0	0	0		0	0	0		1	1	1	1	1	1	1	1	1	48	5	4	0						0		0			0	0
11/20/2020 17:45:11	11/20/2020 17:47:31	0	100	139	1	11/20/2020 17:47:31	R_3EGzHGoKpU5vi5x	anonymous	EN	.9	1	0	0	0	0	0	0	0		0	0	0		1	1	1	1	1	1	2	1	1	31	4	4	0						0		0			0	0
11/20/2020 17:48:21	11/20/2020 17:50:51	0	100	149	1	11/20/2020 17:50:51	R_bjzy2rS6mTix6zD	anonymous	EN	.9	1	0	0	0	0	0	0	0		0	0	0		2	1	1	1	1	1	2	4	1	24	4	4	0						0		0			0	0
11/20/2020 17:51:03	11/20/2020 17:56:12	0	100	308	1	11/20/2020 17:56:12	R_31conAyKJsmSqfN	anonymous	EN	.9	1	0	0	0	0	0	0	0		0	0	0		1	1	1	1	1	1	2	1	1	57	4	4	0						0		0			0	0
11/20/2020 17:54:17	11/20/2020 17:57:57	0	100	219	1	11/20/2020 17:57:57	R_snyZGW9ctHku34Z	anonymous	EN	.9	1	0	0	0	0	0	0	0		0	0	0		1	1	1	1	1	1	2	1	1	25	4	4	0						0		0			0	0
11/20/2020 17:59:16	11/20/2020 18:01:22	0	100	125	1	11/20/2020 18:01:22	R_331saXtGnxb79XB	anonymous	EN	.9	1	0	0	0	0	0	0	0		0	0	0		2	1	1	1	1	1	2	1	1	26	5	4	0						0		0			0	0
11/20/2020 18:00:34	11/20/2020 18:03:19	0	100	164	1	11/20/2020 18:03:19	R_20Z3v8nWGfHMzcR	anonymous	EN	.9	1	0	0	0	0	0	0	0		0	0	0		2	1	1	1	1	1	1	7	1	24	5	4	0						0		0			0	0
11/20/2020 17:55:37	11/20/2020 18:04:32	0	100	534	1	11/20/2020 18:04:32	R_RRm3brnKyyTJ74l	anonymous	EN	.9	1	0	0	0	0	0	0	0		0	0	0		1	1	1	1	1	1	1	2	1	30	4	4	0						0		0			0	0
11/20/2020 18:06:55	11/20/2020 18:09:14	0	100	139	1	11/20/2020 18:09:14	R_egrE8dL08YiJTm9	anonymous	EN	.9	1	0	0	0	0	0	0	0		0	0	0		1	1	1	1	1	1	2	2	1	30	4	4	0						0		0			0	0
11/20/2020 18:11:32	11/20/2020 18:15:00	0	100	207	1	11/20/2020 18:15:00	R_1DBB25KIpZYuqvn	anonymous	EN	.9	1	0	0	0	0	0	0	0		0	0	0		1	1	1	1	1	1	1	5	1	28	5	4	0						0		0			0	0
11/20/2020 18:09:06	11/20/2020 18:16:41	0	100	454	1	11/20/2020 18:16:41	R_3MKckHBxxOEypTl	anonymous	EN	.7	1	0	0	0	0	0	0	0		0	0	0		1	1	1	1	1	1	2	1	1	50	4	4	0						0		0			0	0
11/20/2020 18:23:07	11/20/2020 18:27:14	0	100	247	1	11/20/2020 18:27:15	R_UzGvq6BYgRkHrbj	anonymous	EN	.9	1	0	0	0	0	0	0	0		0	0	0		1	1	1	1	1	1	2	2	1	27	4	4	0						0		0			0	0
11/20/2020 18:26:28	11/20/2020 18:30:33	0	100	244	1	11/20/2020 18:30:33	R_2aK3unS1EfvsHwI	anonymous	EN	.9	1	0	0	0	0	0	0	0		0	0	0		2	1	1	1	1	1	1	1	1	50	4	4	0						0		0			0	0
11/20/2020 18:28:40	11/20/2020 18:31:17	0	100	156	1	11/20/2020 18:31:17	R_3Gezkyy55BsI35a	anonymous	EN	.9	1	0	0	0	0	0	0	0		0	0	0		1	1	1	1	1	1	1	1	1	34	4	4	0						0		0			0	0
11/20/2020 18:28:46	11/20/2020 18:31:18	0	100	151	1	11/20/2020 18:31:18	R_bjYwBKR7lTbTCJr	anonymous	EN	.9	1	0	0	0	0	0	0	0		0	0	0		2	1	1	1	1	1	2	1	1	32	5	4	0						0		0			0	0
11/20/2020 18:32:30	11/20/2020 18:35:54	0	100	203	1	11/20/2020 18:35:54	R_3kuBcrvEpZBOZFT	anonymous	EN	.9	1	0	0	0	0	0	0	0		0	0	0		2	1	1	1	1	1	2	1	1	26	4	4	0						0		0			0	0
11/20/2020 18:32:40	11/20/2020 18:43:09	0	100	628	1	11/20/2020 18:43:09	R_2OOvih6ykj7WsJJ	anonymous	EN	.9	1	0	0	0	0	0	0	0		0	0	0		1	1	1	1	1	1	2	1	1	24	4	4	0						0		0			0	0
11/20/2020 18:40:44	11/20/2020 18:45:46	0	100	302	1	11/20/2020 18:45:46	R_2X6QgjPQWedOW4t	anonymous	EN	.9	1	0	0	0	0	0	0	0		0	0	0		2	1	1	1	1	1	2	1	1	36	4	4	0						0		0			0	0
11/20/2020 19:08:15	11/20/2020 19:10:26	0	100	131	1	11/20/2020 19:10:27	R_2Vau73xfsmPoo9u	anonymous	EN	.7	1	0	0	0	0	0	0	0		0	0	0		1	1	1	1	1	1	1	1	1	35	5	4	0						0		0			0	0
11/20/2020 19:17:44	11/20/2020 19:20:07	0	100	142	1	11/20/2020 19:20:07	R_exJI8ZXaqShv9mx	anonymous	EN	.9	1	0	0	0	0	0	0	0		0	0	0		2	1	1	1	1	1	2	1	1	45	4	4	0						0		0			0	0
11/20/2020 19:26:26	11/20/2020 19:28:16	0	100	110	1	11/20/2020 19:28:16	R_2TBtD4HFYRKSNkw	anonymous	EN	.9	1	0	0	0	0	0	0	0		0	0	0		2	1	1	1	1	1	2	1	1	22	4	4	0						0		0			0	0
11/20/2020 15:22:23	11/20/2020 15:30:02	0	95	458	0	11/20/2020 19:57:59	R_3PoBCyjJrI4wL7b	anonymous	EN	.9	1	0	0	0	0	0	0	0		0	0	0		2	1	1	1	1	1	2	1	1	34	4	4	0						0		0			0	0
11/20/2020 15:22:10	11/20/2020 15:27:32	0	95	322	0	11/21/2020 15:04:30	R_1f9mTeaYcFUFxQs	anonymous	EN	.9	1	0	0	0	0	0	0	0		0	0	0		1	1	1	1	1	1	1	2	1	30	5	4	0						0		0			0	0
11/20/2020 14:56:25	11/20/2020 15:20:51	0	95	1465	0	11/21/2020 15:06:36	R_O0SN89afUNwQSEF	anonymous	EN	.9	1	0	0	0	0	0	0	0		0	0	0		2	1	1	1	1	1	2	1	1	67	2	4	0						0		0			0	0
11/20/2020 16:36:12	11/20/2020 16:46:07	0	95	595	0	11/21/2020 15:25:58	R_3Rem9iR61SeRyc7	anonymous	EN	.9	1	0	0	0	0	0	0	0		0	0	0		2	1	1	1	1	1	2	1	1	69	3	4	0						0		0			0	0
11/20/2020 16:30:49	11/20/2020 16:32:39	0	95	110	0	11/21/2020 15:27:55	R_0U4oombylbGqbaF	anonymous	EN	.7	1	0	0	0	0	0	0	0		0	0	0		2	1	1	1	1	1	1	1	1	33	4	4	0						0		0			0	0
11/20/2020 18:42:34	11/20/2020 18:48:11	0	95	336	0	11/21/2020 15:29:02	R_31GhW5klUfpj3dq	anonymous	EN	.9	1	0	0	0	0	0	0	0		0	0	0		2	1	1	1	1	1	1	1	1	21	4	4	0						0		0			0	0
11/21/2020 18:11:28	11/21/2020 18:13:29	0	100	120	1	11/21/2020 18:13:29	R_1exkZ6UGYNZwy87	anonymous	EN	.9	1	0	0	0	0	0	0	0		0	0	0		1	1	1	1	1	1	1	1	1	62	4	4	0						0		0			0	0
11/21/2020 18:26:51	11/21/2020 18:31:51	0	100	300	1	11/21/2020 18:31:51	R_12a3dr2xlkHJrTX	anonymous	EN	.7	1	0	0	0	0	0	0	0		0	0	0		1	1	1	1	1	1	2	1	1	32	4	4	0						0		0			0	0
11/21/2020 18:34:54	11/21/2020 18:38:30	0	100	215	1	11/21/2020 18:38:30	R_At9U8VjH3Cu3ZtL	anonymous	EN	.9	1	0	0	0	0	0	0	0		0	0	0		1	1	1	1	1	1	2	4	1	41	5	4	0						0		0			0	0
11/21/2020 19:07:10	11/21/2020 19:10:28	0	100	197	1	11/21/2020 19:10:28	R_2xV7dbyXyf3CO3x	anonymous	EN	.9	1	0	0	0	0	0	0	0		0	0	0		1	1	1	1	1	1	2	2	1	34	5	4	0						0		0			0	0
11/20/2020 14:55:49	11/20/2020 14:57:50	0	100	121	1	11/20/2020 14:57:51	R_2TnRfPAXFBF314e	anonymous	EN	.9	1	0	0	0	0	0	0	0		0	0	0		0						0	0		0	0		2	1	1	1	1	1	2	2	1	1	4	25	2	4
11/20/2020 14:55:40	11/20/2020 14:58:24	0	100	163	1	11/20/2020 14:58:24	R_eguytRpbE8V8odr	anonymous	EN	.9	1	0	0	0	0	0	0	0		0	0	0		0						0	0		0	0		1	1	1	1	1	1	1	2	7	1	4	23	4	4
11/20/2020 14:55:39	11/20/2020 14:59:26	0	100	227	1	11/20/2020 14:59:27	R_NWrG4GYrZM6Nx1n	anonymous	EN	.9	1	0	0	0	0	0	0	0		0	0	0		0						0	0		0	0		2	1	1	1	1	1	2	2	1	1	4	22	4	4
11/20/2020 14:56:40	11/20/2020 14:59:55	0	100	195	1	11/20/2020 14:59:56	R_8nMPvSn80JqjoDT	anonymous	EN	.9	1	0	0	0	0	0	0	0		0	0	0		0						0	0		0	0		2	1	1	1	1	1	2	2	1	1	4	32	3	4
11/20/2020 14:56:13	11/20/2020 15:00:01	0	100	228	1	11/20/2020 15:00:02	R_cGc9lkseYFIgGnn	anonymous	EN	.9	1	0	0	0	0	0	0	0		0	0	0		0						0	0		0	0		2	1	1	1	1	1	2	2	3	1	4	58	3	4
11/20/2020 14:56:57	11/20/2020 15:00:06	0	100	188	1	11/20/2020 15:00:07	R_VIvKQBHvX1KwSiZ	anonymous	EN	.9	1	0	0	0	0	0	0	0		0	0	0		0						0	0		0	0		1	1	1	1	1	1	2	2	1	1	4	35	3	4
11/20/2020 14:55:42	11/20/2020 15:00:09	0	100	267	1	11/20/2020 15:00:09	R_bHJ6tkwFTUpcATv	anonymous	EN	.9	1	0	0	0	0	0	0	0		0	0	0		0						0	0		0	0		1	1	1	1	1	1	2	2	1	1	4	37	2	4
11/20/2020 14:56:19	11/20/2020 15:00:13	0	100	233	1	11/20/2020 15:00:13	R_1Dqjt9lpShW3p20	anonymous	EN	.9	1	0	0	0	0	0	0	0		0	0	0		0						0	0		0	0		1	1	1	1	1	1	2	2	1	1	4	33	4	4
11/20/2020 14:56:01	11/20/2020 15:00:15	0	100	253	1	11/20/2020 15:00:15	R_2TtpkkyGiTCkr0o	anonymous	EN	.9	1	0	0	0	0	0	0	0		0	0	0		0						0	0		0	0		2	1	1	1	1	1	2	2	1	1	4	33	3	4
11/20/2020 14:56:25	11/20/2020 15:00:15	0	100	229	1	11/20/2020 15:00:15	R_3Gp0tmy6gNsvaFe	anonymous	EN	.9	1	0	0	0	0	0	0	0		0	0	0		0						0	0		0	0		2	1	1	1	1	1	2	2	1	1	4	23	4	4
11/20/2020 14:57:23	11/20/2020 15:00:25	0	100	182	1	11/20/2020 15:00:25	R_3kHXAS3bY1jTWoP	anonymous	EN	.9	1	0	0	0	0	0	0	0		0	0	0		0						0	0		0	0		1	1	1	1	1	1	2	2	1	1	4	35	2	4
11/20/2020 14:57:48	11/20/2020 15:00:31	0	100	163	1	11/20/2020 15:00:31	R_TbFwQcMz18PY4q5	anonymous	EN	.9	1	0	0	0	0	0	0	0		0	0	0		0						0	0		0	0		1	1	1	1	1	1	2	2	1	1	4	29	5	4
11/20/2020 14:57:31	11/20/2020 15:00:36	0	100	185	1	11/20/2020 15:00:36	R_9vKCAVhMj7kj0kh	anonymous	EN	.9	1	0	0	0	0	0	0	0		0	0	0		0						0	0		0	0		2	1	1	1	1	1	2	2	1	1	4	49	2	4
11/20/2020 14:57:12	11/20/2020 15:00:36	0	100	204	1	11/20/2020 15:00:37	R_2thPf9yf2wELsKM	anonymous	EN	.9	1	0	0	0	0	0	0	0		0	0	0		0						0	0		0	0		1	1	1	1	1	1	2	2	2	1	4	52	4	4
11/20/2020 14:57:42	11/20/2020 15:00:40	0	100	177	1	11/20/2020 15:00:40	R_2xz1PCv8nRvTWjQ	anonymous	EN	.9	1	0	0	0	0	0	0	0		0	0	0		0						0	0		0	0		2	1	1	1	1	1	2	2	1	1	4	34	4	4
11/20/2020 14:57:47	11/20/2020 15:00:46	0	100	178	1	11/20/2020 15:00:46	R_1pKaxftl2ADhfCt	anonymous	EN	.9	1	0	0	0	0	0	0	0		0	0	0		0						0	0		0	0		2	1	1	1	1	1	2	2	1	1	4	66	5	4
11/20/2020 14:57:18	11/20/2020 15:00:58	0	100	219	1	11/20/2020 15:00:59	R_qPymzyZ7vkhsJZ7	anonymous	EN	.9	1	0	0	0	0	0	0	0		0	0	0		0						0	0		0	0		2	1	1	1	1	1	2	2	1	1	4	28	3	4
11/20/2020 14:58:50	11/20/2020 15:01:44	0	100	173	1	11/20/2020 15:01:44	R_3nl4xzuwqcxWjAZ	anonymous	EN	.9	1	0	0	0	0	0	0	0		0	0	0		0						0	0		0	0		2	1	1	1	1	1	2	2	1	1	4	37	4	4
11/20/2020 14:59:01	11/20/2020 15:02:07	0	100	185	1	11/20/2020 15:02:07	R_2tx6J8ADwrSW2l6	anonymous	EN	.9	1	0	0	0	0	0	0	0		0	0	0		0						0	0		0	0		1	1	1	1	1	1	1	2	1	1	4	31	4	4
11/20/2020 14:57:32	11/20/2020 15:02:11	0	100	278	1	11/20/2020 15:02:11	R_2VE1AbFDoACmKAU	anonymous	EN	.9	1	0	0	0	0	0	0	0		0	0	0		0						0	0		0	0		1	1	1	1	1	1	2	2	3	1	4	57	3	4
11/20/2020 14:59:16	11/20/2020 15:02:26	0	100	190	1	11/20/2020 15:02:26	R_2bHU5xWCA37sIJm	anonymous	EN	.9	1	0	0	0	0	0	0	0		0	0	0		0						0	0		0	0		1	1	1	1	1	1	2	2	1	1	4	31	3	4
11/20/2020 14:59:00	11/20/2020 15:02:26	0	100	205	1	11/20/2020 15:02:26	R_1CJ8iqJ7rE2Iow6	anonymous	EN	.9	1	0	0	0	0	0	0	0		0	0	0		0						0	0		0	0		2	1	1	1	1	1	2	2	1	1	4	62	4	4
11/20/2020 14:57:16	11/20/2020 15:02:43	0	100	327	1	11/20/2020 15:02:44	R_1rcgwnxRAeXJxv8	anonymous	EN	.9	1	0	0	0	0	0	0	0		0	0	0		0						0	0		0	0		1	1	1	1	1	1	2	2	1	1	4	26	2	4
11/20/2020 14:59:30	11/20/2020 15:03:18	0	100	228	1	11/20/2020 15:03:18	R_3OlaJRFilxjsVa3	anonymous	EN	.9	1	0	0	0	0	0	0	0		0	0	0		0						0	0		0	0		1	1	1	1	1	1	2	2	1	1	4	29	5	4
11/20/2020 14:56:35	11/20/2020 15:03:29	0	100	413	1	11/20/2020 15:03:29	R_2SIIfcFhPSCWODm	anonymous	EN	.9	1	0	0	0	0	0	0	0		0	0	0		0						0	0		0	0		2	1	1	1	1	1	2	2	2	1	4	42	4	4
11/20/2020 15:01:03	11/20/2020 15:03:35	0	100	152	1	11/20/2020 15:03:36	R_W7IotwGyBQnSuD7	anonymous	EN	.7	1	0	0	0	0	0	0	0		0	0	0		0						0	0		0	0		1	1	1	1	1	1	2	2	2	1	4	37	4	4
11/20/2020 15:00:22	11/20/2020 15:03:36	0	100	193	1	11/20/2020 15:03:36	R_2t5RvOSN4EHWiIg	anonymous	EN	.9	1	0	0	0	0	0	0	0		0	0	0		0						0	0		0	0		1	1	1	1	1	1	2	2	1	1	4	35	3	4
11/20/2020 14:57:11	11/20/2020 15:03:43	0	100	392	1	11/20/2020 15:03:44	R_UQEyZkE6VBfhUat	anonymous	EN	.9	1	0	0	0	0	0	0	0		0	0	0		0						0	0		0	0		1	1	1	1	1	1	2	2	1	1	4	63	4	4
11/20/2020 14:56:38	11/20/2020 15:04:00	0	100	442	1	11/20/2020 15:04:01	R_3GkNEoG6YTZuul4	anonymous	EN	.9	1	0	0	0	0	0	0	0		0	0	0		0						0	0		0	0		2	1	1	1	1	1	2	2	1	1	4	39	4	4
11/20/2020 15:01:50	11/20/2020 15:04:04	0	100	134	1	11/20/2020 15:04:04	R_2f0QBGxQAXNPkQm	anonymous	EN	.9	1	0	0	0	0	0	0	0		0	0	0		0						0	0		0	0		1	1	1	1	1	1	2	2	1	1	4	48	4	4
11/20/2020 14:57:21	11/20/2020 15:04:17	0	100	415	1	11/20/2020 15:04:17	R_tYUJaq4Qw4XsiIN	anonymous	EN	.9	1	0	0	0	0	0	0	0		0	0	0		0						0	0		0	0		1	1	1	1	1	1	2	2	1	1	4	59	2	4
11/20/2020 15:00:18	11/20/2020 15:04:19	0	100	240	1	11/20/2020 15:04:19	R_2ONLZA18vgNvlFl	anonymous	EN	.9	1	0	0	0	0	0	0	0		0	0	0		0						0	0		0	0		1	1	1	1	1	1	2	2	1	1	4	27	2	4
11/20/2020 15:02:01	11/20/2020 15:04:38	0	100	157	1	11/20/2020 15:04:39	R_BXHyabESXw2ZJbr	anonymous	EN	.9	1	0	0	0	0	0	0	0		0	0	0		0						0	0		0	0		2	1	1	1	1	1	2	2	1	1	4	40	2	4
11/20/2020 14:56:44	11/20/2020 15:04:41	0	100	477	1	11/20/2020 15:04:42	R_2WMOUSWR9Q3Wrzs	anonymous	EN	.3	1	0	0	0	0	0	0	0		0	0	0		0						0	0		0	0		1	1	1	1	1	1	2	2	1	1	4	35	4	4
11/20/2020 14:59:01	11/20/2020 15:05:09	0	100	368	1	11/20/2020 15:05:09	R_1DIrrzC8dAX4B9B	anonymous	EN	.7	1	0	0	0	0	0	0	0		0	0	0		0						0	0		0	0		1	1	1	1	1	1	2	2	2	1	4	35	4	4
11/20/2020 15:02:09	11/20/2020 15:05:22	0	100	192	1	11/20/2020 15:05:22	R_3eq46MrW5P7hqMk	anonymous	EN	.9	1	0	0	0	0	0	0	0		0	0	0		0						0	0		0	0		1	1	1	1	1	1	1	2	6	1	4	39	3	4
11/20/2020 15:02:49	11/20/2020 15:05:25	0	100	155	1	11/20/2020 15:05:25	R_2CCwD8gVAVblUKK	anonymous	EN	.9	1	0	0	0	0	0	0	0		0	0	0		0						0	0		0	0		1	1	1	1	1	1	2	2	4	1	4	43	4	4
11/20/2020 15:02:39	11/20/2020 15:05:46	0	100	186	1	11/20/2020 15:05:46	R_3nja0yLjJdun7Jm	anonymous	EN	.9	1	0	0	0	0	0	0	0		0	0	0		0						0	0		0	0		2	1	1	1	1	1	2	2	1	1	4	56	5	4
11/20/2020 15:03:05	11/20/2020 15:05:46	0	100	160	1	11/20/2020 15:05:46	R_3r1WW1eGrL1MSFq	anonymous	EN	.9	1	0	0	0	0	0	0	0		0	0	0		0						0	0		0	0		1	1	1	1	1	1	2	2	7	1	4	34	5	4
11/20/2020 15:02:34	11/20/2020 15:05:53	0	100	198	1	11/20/2020 15:05:53	R_2dFO1Pomycj3IY0	anonymous	EN	.9	1	0	0	0	0	0	0	0		0	0	0		0						0	0		0	0		1	1	1	1	1	1	2	2	1	1	4	65	4	4
11/20/2020 15:02:11	11/20/2020 15:05:59	0	100	227	1	11/20/2020 15:05:59	R_8icGdUIHlnVExIl	anonymous	EN	.9	1	0	0	0	0	0	0	0		0	0	0		0						0	0		0	0		1	1	1	1	1	1	2	2	1	1	4	55	4	4
11/20/2020 15:01:03	11/20/2020 15:06:02	0	100	298	1	11/20/2020 15:06:03	R_3D79e4tmkpei57V	anonymous	EN	.9	1	0	0	0	0	0	0	0		0	0	0		0						0	0		0	0		2	1	1	1	1	1	2	2	1	1	4	66	4	4
11/20/2020 15:01:13	11/20/2020 15:06:03	0	100	289	1	11/20/2020 15:06:03	R_3fefzwBvvVftu42	anonymous	EN	.9	1	0	0	0	0	0	0	0		0	0	0		0						0	0		0	0		2	1	1	1	1	1	2	2	1	1	4	57	6	4
11/20/2020 14:59:07	11/20/2020 15:06:12	0	100	424	1	11/20/2020 15:06:12	R_4UCth0OizPLd6qB	anonymous	EN	.9	1	0	0	0	0	0	0	0		0	0	0		0						0	0		0	0		2	1	1	1	1	1	2	2	2	1	4	34	4	4
11/20/2020 15:04:24	11/20/2020 15:06:31	0	100	126	1	11/20/2020 15:06:31	R_27qj1CpooWKySxA	anonymous	EN	.9	1	0	0	0	0	0	0	0		0	0	0		0						0	0		0	0		1	1	1	1	1	1	1	2	2	1	4	44	4	4
11/20/2020 15:04:10	11/20/2020 15:07:14	0	100	184	1	11/20/2020 15:07:14	R_u1YOd1zrSzjx7iN	anonymous	EN	.9	1	0	0	0	0	0	0	0		0	0	0		0						0	0		0	0		2	1	1	1	1	1	2	2	1	1	4	39	4	4
11/20/2020 14:59:00	11/20/2020 15:07:15	0	100	494	1	11/20/2020 15:07:16	R_1jdDBEcWKXmiOkP	anonymous	EN	.9	1	0	0	0	0	0	0	0		0	0	0		0						0	0		0	0		1	1	1	1	1	1	2	2	1	1	4	63	2	4
11/20/2020 15:04:56	11/20/2020 15:07:20	0	100	143	1	11/20/2020 15:07:20	R_1OJf563NBsHd2Ag	anonymous	EN	.9	1	0	0	0	0	0	0	0		0	0	0		0						0	0		0	0		2	1	1	1	1	1	2	2	1	1	4	32	5	4
11/20/2020 15:04:21	11/20/2020 15:07:22	0	100	180	1	11/20/2020 15:07:22	R_1ISl3WDTv3Np2ZE	anonymous	EN	.9	1	0	0	0	0	0	0	0		0	0	0		0						0	0		0	0		1	1	1	1	1	1	1	2	7	1	4	27	2	4
11/20/2020 15:06:05	11/20/2020 15:07:41	0	100	96	1	11/20/2020 15:07:42	R_3isPpSkdItqV3ef	anonymous	EN	.9	1	0	0	0	0	0	0	0		0	0	0		0						0	0		0	0		1	1	1	1	1	1	2	2	1	1	4	26	2	4
11/20/2020 14:57:28	11/20/2020 15:07:50	0	100	622	1	11/20/2020 15:07:50	R_28NgGwGkXqsGz9W	anonymous	EN	.9	1	0	0	0	0	0	0	0		0	0	0		0						0	0		0	0		2	1	1	1	1	1	2	2	2	1	4	34	4	4
11/20/2020 15:04:59	11/20/2020 15:07:58	0	100	178	1	11/20/2020 15:07:58	R_1EXVy2jLCPfr0r6	anonymous	EN	.9	1	0	0	0	0	0	0	0		0	0	0		0						0	0		0	0		2	1	1	1	1	1	2	2	1	1	4	30	5	4
11/20/2020 15:03:38	11/20/2020 15:07:58	0	100	260	1	11/20/2020 15:07:59	R_OHlWCEApI3cSNXP	anonymous	EN	.9	1	0	0	0	0	0	0	0		0	0	0		0						0	0		0	0		1	1	1	1	1	1	2	2	4	1	4	50	6	4
11/20/2020 15:03:42	11/20/2020 15:08:18	0	100	275	1	11/20/2020 15:08:18	R_3DpA0sHxKsV7m0f	anonymous	EN	.9	1	0	0	0	0	0	0	0		0	0	0		0						0	0		0	0		2	1	1	1	1	1	2	2	1	1	4	20	2	4
11/20/2020 15:03:09	11/20/2020 15:08:32	0	100	322	1	11/20/2020 15:08:33	R_1pu0zw2qImSWnLR	anonymous	EN	.7	1	0	0	0	0	0	0	0		0	0	0		0						0	0		0	0		1	1	1	1	1	1	2	2	1	1	4	54	3	4
11/20/2020 15:06:16	11/20/2020 15:08:45	0	100	148	1	11/20/2020 15:08:45	R_NVATV5JrEfZDQe5	anonymous	EN	.9	1	0	0	0	0	0	0	0		0	0	0		0						0	0		0	0		2	1	1	1	1	1	2	2	1	1	4	37	2	4
11/20/2020 15:06:08	11/20/2020 15:08:49	0	100	160	1	11/20/2020 15:08:49	R_33s8HHRQvr21frX	anonymous	EN	.9	1	0	0	0	0	0	0	0		0	0	0		0						0	0		0	0		2	1	1	1	1	1	2	2	1	1	4	31	3	4
11/20/2020 15:00:04	11/20/2020 15:09:01	0	100	536	1	11/20/2020 15:09:01	R_1ewXtDQq35Ewqd9	anonymous	EN	.9	1	0	0	0	0	0	0	0		0	0	0		0						0	0		0	0		2	1	1	1	1	1	2	2	5	1	4	36	4	4
11/20/2020 15:07:06	11/20/2020 15:09:02	0	100	115	1	11/20/2020 15:09:02	R_DnItbOc4RxJLnYl	anonymous	EN	.9	1	0	0	0	0	0	0	0		0	0	0		0						0	0		0	0		1	1	1	1	1	1	2	2	1	1	4	35	5	4
11/20/2020 15:06:44	11/20/2020 15:09:28	0	100	163	1	11/20/2020 15:09:29	R_3MzpkfxldN3BNSX	anonymous	EN	.9	1	0	0	0	0	0	0	0		0	0	0		0						0	0		0	0		2	1	1	1	1	1	1	2	1	1	4	25	2	4
11/20/2020 15:03:58	11/20/2020 15:09:35	0	100	336	1	11/20/2020 15:09:35	R_21HQ7C4fLE3n0UV	anonymous	EN	.9	1	0	0	0	0	0	0	0		0	0	0		0						0	0		0	0		2	1	1	1	1	1	2	2	1	1	4	50	5	4
11/20/2020 15:06:11	11/20/2020 15:10:04	0	100	233	1	11/20/2020 15:10:05	R_12P9Ui1R3d2JiAh	anonymous	EN	.9	1	0	0	0	0	0	0	0		0	0	0		0						0	0		0	0		1	1	1	1	1	1	2	2	4	1	4	43	5	4
11/20/2020 15:02:52	11/20/2020 15:10:19	0	100	447	1	11/20/2020 15:10:20	R_XXqigGHLl95fKpP	anonymous	EN	.9	1	0	0	0	0	0	0	0		0	0	0		0						0	0		0	0		1	1	1	1	1	1	2	2	1	1	4	67	4	4
11/20/2020 15:06:48	11/20/2020 15:10:25	0	100	216	1	11/20/2020 15:10:25	R_22QT08QyVLOMzvW	anonymous	EN	.9	1	0	0	0	0	0	0	0		0	0	0		0						0	0		0	0		1	1	1	1	1	1	2	2	2	1	4	33	3	4
11/20/2020 15:06:43	11/20/2020 15:10:32	0	100	228	1	11/20/2020 15:10:32	R_1QJZS5Q9yY0V1SB	anonymous	EN	.9	1	0	0	0	0	0	0	0		0	0	0		0						0	0		0	0		1	1	1	1	1	1	2	2	1	1	4	65	2	4
11/20/2020 15:07:29	11/20/2020 15:10:36	0	100	186	1	11/20/2020 15:10:36	R_3st3u3L0qeXdUUi	anonymous	EN	.9	1	0	0	0	0	0	0	0		0	0	0		0						0	0		0	0		1	1	1	1	1	1	2	2	6	1	4	24	2	4
11/20/2020 15:03:14	11/20/2020 15:11:09	0	100	475	1	11/20/2020 15:11:10	R_qDUuz3UcVWaVRAd	anonymous	EN	.9	1	0	0	0	0	0	0	0		0	0	0		0						0	0		0	0		2	1	1	1	1	1	2	2	1	1	4	58	2	4
11/20/2020 15:02:44	11/20/2020 15:11:12	0	100	508	1	11/20/2020 15:11:12	R_3D2w1r3kbhgtqsK	anonymous	EN	.9	1	0	0	0	0	0	0	0		0	0	0		0						0	0		0	0		1	1	1	1	1	1	2	2	1	1	4	61	2	4
11/20/2020 15:00:59	11/20/2020 15:11:39	0	100	639	1	11/20/2020 15:11:39	R_07Wuye9vbvkJ48V	anonymous	EN	.9	1	0	0	0	0	0	0	0		0	0	0		0						0	0		0	0		1	1	1	1	1	1	2	2	4	1	4	39	4	4
11/20/2020 15:09:37	11/20/2020 15:11:42	0	100	125	1	11/20/2020 15:11:42	R_3j0NLHrmAdcrv2V	anonymous	EN	.9	1	0	0	0	0	0	0	0		0	0	0		0						0	0		0	0		1	1	1	1	1	1	2	2	1	1	4	39	2	4
11/20/2020 15:08:13	11/20/2020 15:11:43	0	100	209	1	11/20/2020 15:11:44	R_1q1GSp06t1aWI42	anonymous	EN	.9	1	0	0	0	0	0	0	0		0	0	0		0						0	0		0	0		1	1	1	1	1	1	2	2	1	1	4	66	5	4
11/20/2020 15:10:05	11/20/2020 15:11:53	0	100	107	1	11/20/2020 15:11:53	R_Xp1Bi1osKj45rfH	anonymous	EN	.7	1	0	0	0	0	0	0	0		0	0	0		0						0	0		0	0		1	1	1	1	1	1	1	2	2	1	4	32	5	4
11/20/2020 14:55:39	11/20/2020 15:12:28	0	100	1009	1	11/20/2020 15:12:28	R_3PZXgj5tKU0fBTZ	anonymous	EN	.9	1	0	0	0	0	0	0	0		0	0	0		0						0	0		0	0		2	1	1	1	1	1	2	2	2	1	4	44	2	4
11/20/2020 15:08:50	11/20/2020 15:12:44	0	100	234	1	11/20/2020 15:12:45	R_1rBynCGcx8jAYIC	anonymous	EN	.9	1	0	0	0	0	0	0	0		0	0	0		0						0	0		0	0		1	1	1	1	1	1	2	2	1	1	4	56	1	4
11/20/2020 15:08:17	11/20/2020 15:12:52	0	100	274	1	11/20/2020 15:12:52	R_2P5oiMaFvx0Alwr	anonymous	EN	.7	1	0	0	0	0	0	0	0		0	0	0		0						0	0		0	0		2	1	1	1	1	1	1	2	2	1	4	23	5	4
11/20/2020 15:07:53	11/20/2020 15:13:28	0	100	334	1	11/20/2020 15:13:28	R_ROIjFUEoXqK1bZD	anonymous	EN	.9	1	0	0	0	0	0	0	0		0	0	0		0						0	0		0	0		1	1	1	1	1	1	2	2	1	1	4	72	2	4
11/20/2020 15:00:47	11/20/2020 15:13:38	0	100	770	1	11/20/2020 15:13:38	R_AnBunijjtJB45RT	anonymous	EN	.3	1	0	0	0	0	0	0	0		0	0	0		0						0	0		0	0		1	1	1	1	1	1	2	2	1	1	4	32	4	4
11/20/2020 15:11:28	11/20/2020 15:14:09	0	100	160	1	11/20/2020 15:14:09	R_Rf1ZxI93Ne47HQB	anonymous	EN	.9	1	0	0	0	0	0	0	0		0	0	0		0						0	0		0	0		1	1	1	1	1	1	1	2	7	1	4	35	2	4
11/20/2020 15:11:14	11/20/2020 15:14:19	0	100	184	1	11/20/2020 15:14:19	R_9Etyq7AwsHYm7M5	anonymous	EN	.9	1	0	0	0	0	0	0	0		0	0	0		0						0	0		0	0		1	1	1	1	1	1	1	2	1	1	4	34	5	4
11/20/2020 15:09:21	11/20/2020 15:14:54	0	100	332	1	11/20/2020 15:14:54	R_qxtmPXBvw1PLKj7	anonymous	EN	.9	1	0	0	0	0	0	0	0		0	0	0		0						0	0		0	0		1	1	1	1	1	1	2	2	4	1	4	28	5	4
11/20/2020 15:12:14	11/20/2020 15:15:05	0	100	170	1	11/20/2020 15:15:05	R_1hZ0vEQFVYq6cTu	anonymous	EN	.9	1	0	0	0	0	0	0	0		0	0	0		0						0	0		0	0		1	1	1	1	1	1	2	2	1	1	4	39	3	4
11/20/2020 15:13:41	11/20/2020 15:15:10	0	100	89	1	11/20/2020 15:15:11	R_2EoQfS6Q512Xvi8	anonymous	EN	.9	1	0	0	0	0	0	0	0		0	0	0		0						0	0		0	0		1	1	1	1	1	1	2	2	4	1	4	23	4	4
11/20/2020 15:07:51	11/20/2020 15:15:17	0	100	445	1	11/20/2020 15:15:18	R_2VqAbYS3eGnupwS	anonymous	EN	.9	1	0	0	0	0	0	0	0		0	0	0		0						0	0		0	0		1	1	1	1	1	1	2	2	2	1	4	27	4	4
11/20/2020 15:13:41	11/20/2020 15:15:32	0	100	110	1	11/20/2020 15:15:32	R_1LnBYV6OjpqwkS7	anonymous	EN	.3	1	0	0	0	0	0	0	0		0	0	0		0						0	0		0	0		2	1	1	1	1	1	2	2	1	1	4	28	5	4
11/20/2020 15:14:15	11/20/2020 15:16:02	0	100	106	1	11/20/2020 15:16:02	R_3j3EMTIBEd2kaFZ	anonymous	EN	.9	1	0	0	0	0	0	0	0		0	0	0		0						0	0		0	0		1	1	1	1	1	1	2	2	1	1	4	32	4	4
11/20/2020 15:13:00	11/20/2020 15:16:27	0	100	207	1	11/20/2020 15:16:28	R_21FlFozV3XuTFjq	anonymous	EN	.9	1	0	0	0	0	0	0	0		0	0	0		0						0	0		0	0		1	1	1	1	1	1	2	2	1	1	4	23	2	4
11/20/2020 15:13:00	11/20/2020 15:16:34	0	100	213	1	11/20/2020 15:16:34	R_3RvEtfcketauESJ	anonymous	EN	.9	1	0	0	0	0	0	0	0		0	0	0		0						0	0		0	0		2	1	1	1	1	1	2	2	1	1	4	33	4	4
11/20/2020 15:12:56	11/20/2020 15:16:42	0	100	225	1	11/20/2020 15:16:42	R_1M6TqSazu1QryNl	anonymous	EN	.9	1	0	0	0	0	0	0	0		0	0	0		0						0	0		0	0		1	1	1	1	1	1	2	2	1	1	4	42	4	4
11/20/2020 15:14:28	11/20/2020 15:16:56	0	100	147	1	11/20/2020 15:16:56	R_1dKdCo7Nql1BVNc	anonymous	EN	.9	1	0	0	0	0	0	0	0		0	0	0		0						0	0		0	0		1	1	1	1	1	1	1	2	2	1	4	48	5	4
11/20/2020 15:15:29	11/20/2020 15:17:21	0	100	112	1	11/20/2020 15:17:22	R_DeCQqNxNszto0tX	anonymous	EN	.9	1	0	0	0	0	0	0	0		0	0	0		0						0	0		0	0		2	1	1	1	1	1	2	2	1	1	4	41	5	4
11/20/2020 15:13:31	11/20/2020 15:17:23	0	100	232	1	11/20/2020 15:17:24	R_29i8fXiV4elnURW	anonymous	EN	.9	1	0	0	0	0	0	0	0		0	0	0		0						0	0		0	0		2	1	1	1	1	1	1	2	1	1	4	24	4	4
11/20/2020 15:15:30	11/20/2020 15:17:32	0	100	121	1	11/20/2020 15:17:32	R_2f6sADnDMRrwjtj	anonymous	EN	.7	1	0	0	0	0	0	0	0		0	0	0		0						0	0		0	0		1	1	1	1	1	1	2	2	1	1	4	25	4	4
11/20/2020 15:00:36	11/20/2020 15:18:28	0	100	1072	1	11/20/2020 15:18:28	R_2q7zjis13xR0DXY	anonymous	EN	.9	1	0	0	0	0	0	0	0		0	0	0		0						0	0		0	0		1	1	1	1	1	1	2	2	1	1	4	30	4	4
11/20/2020 15:00:02	11/20/2020 15:18:36	0	100	1113	1	11/20/2020 15:18:36	R_1o0GNPuN2IxMNR9	anonymous	EN	.9	1	0	0	0	0	0	0	0		0	0	0		0						0	0		0	0		1	1	1	1	1	1	2	2	4	1	4	31	5	4
11/20/2020 15:15:48	11/20/2020 15:18:40	0	100	171	1	11/20/2020 15:18:40	R_00pbhdaMpwi0Q5b	anonymous	EN	.9	1	0	0	0	0	0	0	0		0	0	0		0						0	0		0	0		1	1	1	1	1	1	2	2	1	1	4	34	5	4
11/20/2020 15:10:50	11/20/2020 15:19:03	0	100	493	1	11/20/2020 15:19:03	R_3egB8CrDlRXr4px	anonymous	EN		1	0	0	0	0	0	0	0		0	0	0		0						0	0		0	0		1	1	1	1	1	1	2	2	7	1	4	31	4	4
11/20/2020 15:14:00	11/20/2020 15:19:11	0	100	311	1	11/20/2020 15:19:12	R_3IQ72mn8PY8NOj8	anonymous	EN	.9	1	0	0	0	0	0	0	0		0	0	0		0						0	0		0	0		2	1	1	1	1	1	1	2	2	1	4	30	4	4
11/20/2020 15:17:06	11/20/2020 15:19:15	0	100	129	1	11/20/2020 15:19:16	R_27HHLQ8TUuGc0Jf	anonymous	EN	.9	1	0	0	0	0	0	0	0		0	0	0		0						0	0		0	0		1	1	1	1	1	1	2	2	1	1	4	25	4	4
11/20/2020 15:17:03	11/20/2020 15:20:18	0	100	194	1	11/20/2020 15:20:18	R_3MapavMKkvYemOh	anonymous	EN	.9	1	0	0	0	0	0	0	0		0	0	0		0						0	0		0	0		2	1	1	1	1	1	2	2	1	1	4	33	4	4
11/20/2020 15:15:10	11/20/2020 15:20:41	0	100	330	1	11/20/2020 15:20:41	R_1OUdJWL58OBukE2	anonymous	EN	.1	1	0	0	0	0	0	0	0		0	0	0		0						0	0		0	0		2	1	1	1	1	1	2	2	1	1	4	23	4	4
11/20/2020 15:15:07	11/20/2020 15:21:15	0	100	367	1	11/20/2020 15:21:15	R_SOw3JmiLYK9Ws25	anonymous	EN	.9	1	0	0	0	0	0	0	0		0	0	0		0						0	0		0	0		2	1	1	1	1	1	2	2	1	1	4	36	3	4
11/20/2020 15:13:14	11/20/2020 15:21:24	0	100	489	1	11/20/2020 15:21:24	R_1cYW9Y6yomZ0VJj	anonymous	EN	.9	1	0	0	0	0	0	0	0		0	0	0		0						0	0		0	0		1	1	1	1	1	1	2	2	4	1	4	40	5	4
11/20/2020 15:07:11	11/20/2020 15:21:29	0	100	858	1	11/20/2020 15:21:29	R_3nltqjA4tdLx6QE	anonymous	EN	.9	1	0	0	0	0	0	0	0		0	0	0		0						0	0		0	0		1	1	1	1	1	1	2	2	1	1	4	27	3	4
11/20/2020 15:18:33	11/20/2020 15:21:42	0	100	188	1	11/20/2020 15:21:42	R_ZfnisRvGYFViddT	anonymous	EN	.9	1	0	0	0	0	0	0	0		0	0	0		0						0	0		0	0		1	1	1	1	1	1	2	2	1	1	4	51	6	4
11/20/2020 15:18:42	11/20/2020 15:21:57	0	100	195	1	11/20/2020 15:21:58	R_1jYR3zGZin0SEIR	anonymous	EN	.9	1	0	0	0	0	0	0	0		0	0	0		0						0	0		0	0		1	1	1	1	1	1	2	2	1	1	4	37	2	4
11/20/2020 15:15:29	11/20/2020 15:22:06	0	100	397	1	11/20/2020 15:22:06	R_3JzqnmBcZZABt7U	anonymous	EN	.9	1	0	0	0	0	0	0	0		0	0	0		0						0	0		0	0		1	1	1	1	1	1	1	2	1	1	4	27	4	4
11/20/2020 15:19:42	11/20/2020 15:22:21	0	100	158	1	11/20/2020 15:22:21	R_20YxucxLrxhl7JF	anonymous	EN	.9	1	0	0	0	0	0	0	0		0	0	0		0						0	0		0	0		1	1	1	1	1	1	2	2	1	1	4	27	4	4
11/20/2020 15:19:48	11/20/2020 15:22:35	0	100	166	1	11/20/2020 15:22:35	R_RVb5WZbyrg9Kh1f	anonymous	EN	.9	1	0	0	0	0	0	0	0		0	0	0		0						0	0		0	0		1	1	1	1	1	1	1	2	2	1	4	30	4	4
11/20/2020 15:18:58	11/20/2020 15:22:37	0	100	218	1	11/20/2020 15:22:37	R_1OpILrkw7Mu4fpz	anonymous	EN	.9	1	0	0	0	0	0	0	0		0	0	0		0						0	0		0	0		2	1	1	1	1	1	2	2	1	1	4	33	6	4
11/20/2020 15:13:07	11/20/2020 15:22:48	0	100	581	1	11/20/2020 15:22:48	R_3PUeQ9c6ccPL213	anonymous	EN	.9	1	0	0	0	0	0	0	0		0	0	0		0						0	0		0	0		2	1	1	1	1	1	2	2	4	1	4	37	4	4
11/20/2020 15:21:27	11/20/2020 15:23:15	0	100	108	1	11/20/2020 15:23:16	R_22LI4CEGqVZMITq	anonymous	EN	.9	1	0	0	0	0	0	0	0		0	0	0		0						0	0		0	0		1	1	1	1	1	1	2	2	2	1	4	35	2	4
11/20/2020 15:21:08	11/20/2020 15:23:26	0	100	138	1	11/20/2020 15:23:26	R_1DIFZ4y4Ok23IYF	anonymous	EN	.9	1	0	0	0	0	0	0	0		0	0	0		0						0	0		0	0		1	1	1	1	1	1	2	2	1	1	4	30	4	4
11/20/2020 15:22:09	11/20/2020 15:24:04	0	100	114	1	11/20/2020 15:24:04	R_uqQcfZ2MfXfi9LH	anonymous	EN	.9	1	0	0	0	0	0	0	0		0	0	0		0						0	0		0	0		2	1	1	1	1	1	2	2	1	1	4	30	4	4
11/20/2020 15:20:40	11/20/2020 15:24:17	0	100	216	1	11/20/2020 15:24:18	R_2qpBPHHwoJ9i2Ra	anonymous	EN	.9	1	0	0	0	0	0	0	0		0	0	0		0						0	0		0	0		1	1	1	1	1	1	2	2	1	1	4	30	4	4
11/20/2020 15:21:21	11/20/2020 15:24:22	0	100	180	1	11/20/2020 15:24:22	R_2PdvELcPJ3fkoEA	anonymous	EN	.9	1	0	0	0	0	0	0	0		0	0	0		0						0	0		0	0		1	1	1	1	1	1	1	2	1	1	4	26	2	4
11/20/2020 15:21:47	11/20/2020 15:24:32	0	100	164	1	11/20/2020 15:24:32	R_2EEHvg2eG4eYReV	anonymous	EN	.9	1	0	0	0	0	0	0	0		0	0	0		0						0	0		0	0		1	1	1	1	1	1	2	2	4	1	4	27	4	4
11/20/2020 15:22:04	11/20/2020 15:24:44	0	100	160	1	11/20/2020 15:24:44	R_3imOk1BAx1TbIEY	anonymous	EN	.9	1	0	0	0	0	0	0	0		0	0	0		0						0	0		0	0		1	1	1	1	1	1	1	2	2	1	4	48	5	4
11/20/2020 15:20:02	11/20/2020 15:25:26	0	100	324	1	11/20/2020 15:25:26	R_3j6iIZFa7zNmJos	anonymous	EN	.9	1	0	0	0	0	0	0	0		0	0	0		0						0	0		0	0		2	1	1	1	1	1	1	2	1	1	4	25	4	4
11/20/2020 15:09:53	11/20/2020 15:27:25	0	100	1051	1	11/20/2020 15:27:26	R_3kOj7CoXwWivmgI	anonymous	EN	.9	1	0	0	0	0	0	0	0		0	0	0		0						0	0		0	0		1	1	1	1	1	1	2	2	1	1	4	35	4	4
11/20/2020 15:20:16	11/20/2020 15:27:29	0	100	433	1	11/20/2020 15:27:29	R_3gZ9S57dgBlN7kf	anonymous	EN	.9	1	0	0	0	0	0	0	0		0	0	0		0						0	0		0	0		1	1	1	1	1	1	1	2	2	1	4	33	5	4
11/20/2020 15:23:01	11/20/2020 15:27:34	0	100	273	1	11/20/2020 15:27:35	R_C9ATj73LaNXjLUJ	anonymous	EN	.9	1	0	0	0	0	0	0	0		0	0	0		0						0	0		0	0		2	1	1	1	1	1	2	2	1	1	4	64	6	4
11/20/2020 15:21:07	11/20/2020 15:28:31	0	100	443	1	11/20/2020 15:28:31	R_25hmtO5dzvLjVIJ	anonymous	EN	.9	1	0	0	0	0	0	0	0		0	0	0		0						0	0		0	0		1	1	1	1	1	1	2	2	1	1	4	33	2	4
11/20/2020 15:11:48	11/20/2020 15:28:45	0	100	1016	1	11/20/2020 15:28:45	R_ZCbEvmFoJYx2GVX	anonymous	EN	.9	1	0	0	0	0	0	0	0		0	0	0		0						0	0		0	0		2	1	1	1	1	1	2	2	1	1	4	36	2	4
11/20/2020 15:26:38	11/20/2020 15:28:46	0	100	127	1	11/20/2020 15:28:46	R_33a0Qt6Z4CQLny6	anonymous	EN	.9	1	0	0	0	0	0	0	0		0	0	0		0						0	0		0	0		2	1	1	1	1	1	2	2	1	1	4	38	4	4
11/20/2020 15:23:05	11/20/2020 15:30:32	0	100	446	1	11/20/2020 15:30:32	R_e5JyUd9OreqhVqF	anonymous	EN	.9	1	0	0	0	0	0	0	0		0	0	0		0						0	0		0	0		2	1	1	1	1	1	2	2	1	1	4	29	4	4
11/20/2020 15:22:44	11/20/2020 15:30:49	0	100	484	1	11/20/2020 15:30:49	R_TtSoZjpGKTE2Gfn	anonymous	EN	.9	1	0	0	0	0	0	0	0		0	0	0		0						0	0		0	0		2	1	1	1	1	1	2	2	2	1	4	55	2	4
11/20/2020 15:28:15	11/20/2020 15:31:13	0	100	178	1	11/20/2020 15:31:14	R_2ZOHMOb8XdIxreY	anonymous	EN	.9	1	0	0	0	0	0	0	0		0	0	0		0						0	0		0	0		2	1	1	1	1	1	2	2	1	1	4	47	4	4
11/20/2020 15:27:42	11/20/2020 15:31:18	0	100	216	1	11/20/2020 15:31:19	R_31aCMiehx3j8gYD	anonymous	EN	.9	1	0	0	0	0	0	0	0		0	0	0		0						0	0		0	0		1	1	1	1	1	1	1	2	1	1	4	34	4	4
11/20/2020 15:29:15	11/20/2020 15:31:32	0	100	136	1	11/20/2020 15:31:32	R_3O0SJCRzcVRRzXU	anonymous	EN	.9	1	0	0	0	0	0	0	0		0	0	0		0						0	0		0	0		2	1	1	1	1	1	2	2	4	1	4	41	5	4
11/20/2020 15:29:43	11/20/2020 15:31:40	0	100	116	1	11/20/2020 15:31:40	R_a9sGZOVjuBBO15n	anonymous	EN	.9	1	0	0	0	0	0	0	0		0	0	0		0						0	0		0	0		2	1	1	1	1	1	2	2	1	1	4	25	4	4
11/20/2020 15:09:40	11/20/2020 15:31:44	0	100	1323	1	11/20/2020 15:31:44	R_1KrraZuDjhL7K3v	anonymous	EN	.9	1	0	0	0	0	0	0	0		0	0	0		0						0	0		0	0		1	1	1	1	1	1	2	2	1	1	4	34	2	4
11/20/2020 15:26:02	11/20/2020 15:32:02	0	100	360	1	11/20/2020 15:32:03	R_22Df80YPOw1Gx4s	anonymous	EN	.9	1	0	0	0	0	0	0	0		0	0	0		0						0	0		0	0		1	1	1	1	1	1	2	2	1	1	4	39	4	4
11/20/2020 15:29:59	11/20/2020 15:32:48	0	100	168	1	11/20/2020 15:32:48	R_3MScoo3lQxuGb7v	anonymous	EN	.9	1	0	0	0	0	0	0	0		0	0	0		0						0	0		0	0		2	1	1	1	1	1	2	2	1	1	4	47	3	4
11/20/2020 15:30:13	11/20/2020 15:33:25	0	100	192	1	11/20/2020 15:33:26	R_12amlfPBCxnzOlF	anonymous	EN	.9	1	0	0	0	0	0	0	0		0	0	0		0						0	0		0	0		2	1	1	1	1	1	2	2	4	1	4	23	2	4
11/20/2020 15:31:03	11/20/2020 15:34:07	0	100	184	1	11/20/2020 15:34:08	R_3CxAl8E9rHxshgZ	anonymous	EN	.9	1	0	0	0	0	0	0	0		0	0	0		0						0	0		0	0		1	1	1	1	1	1	2	2	1	1	4	45	3	4
11/20/2020 15:31:57	11/20/2020 15:34:57	0	100	179	1	11/20/2020 15:34:57	R_1pXmWrsdTySzzBz	anonymous	EN	.9	1	0	0	0	0	0	0	0		0	0	0		0						0	0		0	0		2	1	1	1	1	1	2	2	1	1	4	38	4	4
11/20/2020 15:31:19	11/20/2020 15:35:29	0	100	249	1	11/20/2020 15:35:29	R_33av13tdBTgEyVo	anonymous	EN	.9	1	0	0	0	0	0	0	0		0	0	0		0						0	0		0	0		2	1	1	1	1	1	1	2	1	1	4	26	4	4
11/20/2020 15:23:42	11/20/2020 15:36:26	0	100	764	1	11/20/2020 15:36:27	R_BPs9ZzeLzioa1Ox	anonymous	EN	.9	1	0	0	0	0	0	0	0		0	0	0		0						0	0		0	0		2	1	1	1	1	1	2	2	2	1	4	21	2	4
11/20/2020 15:35:07	11/20/2020 15:36:57	0	100	110	1	11/20/2020 15:36:57	R_1omVbgZaUB4IdjF	anonymous	EN	.9	1	0	0	0	0	0	0	0		0	0	0		0						0	0		0	0		2	1	1	1	1	1	2	2	1	1	4	32	2	4
11/20/2020 15:32:16	11/20/2020 15:37:12	0	100	296	1	11/20/2020 15:37:12	R_Wfl5rlYOpLvFODL	anonymous	EN	.9	1	0	0	0	0	0	0	0		0	0	0		0						0	0		0	0		2	1	1	1	1	1	2	2	1	1	4	39	5	4
11/20/2020 15:35:20	11/20/2020 15:37:36	0	100	135	1	11/20/2020 15:37:37	R_AijuVZ0VmjqUkj7	anonymous	EN	.9	1	0	0	0	0	0	0	0		0	0	0		0						0	0		0	0		1	1	1	1	1	1	1	2	1	1	4	20	2	4
11/20/2020 15:35:21	11/20/2020 15:37:39	0	100	137	1	11/20/2020 15:37:39	R_dhbULr9faqEPrup	anonymous	EN	.9	1	0	0	0	0	0	0	0		0	0	0		0						0	0		0	0		1	1	1	1	1	1	2	2	1	1	4	56	5	4
11/20/2020 15:35:24	11/20/2020 15:39:02	0	100	218	1	11/20/2020 15:39:02	R_11db6RzhLipIjA3	anonymous	EN	.9	1	0	0	0	0	0	0	0		0	0	0		0						0	0		0	0		1	1	1	1	1	1	2	2	1	1	4	33	4	4
11/20/2020 15:35:47	11/20/2020 15:39:32	0	100	225	1	11/20/2020 15:39:32	R_6Fh5p1rrAVu1K25	anonymous	EN	.9	1	0	0	0	0	0	0	0		0	0	0		0						0	0		0	0		1	1	1	1	1	1	2	2	2	1	4	30	2	4
11/20/2020 15:37:14	11/20/2020 15:40:53	0	100	219	1	11/20/2020 15:40:54	R_3lWdfZPCbaIEPPG	anonymous	EN	.9	1	0	0	0	0	0	0	0		0	0	0		0						0	0		0	0		2	1	1	1	1	1	2	2	1	1	4	25	2	4
11/20/2020 15:36:21	11/20/2020 15:41:00	0	100	279	1	11/20/2020 15:41:00	R_1jJOPRyuiBO2SWp	anonymous	EN	.9	1	0	0	0	0	0	0	0		0	0	0		0						0	0		0	0		2	1	1	1	1	1	2	2	1	1	4	37	2	4
11/20/2020 15:39:11	11/20/2020 15:41:08	0	100	117	1	11/20/2020 15:41:09	R_1osP5yKGKWMcffu	anonymous	EN	.7	1	0	0	0	0	0	0	0		0	0	0		0						0	0		0	0		1	1	1	1	1	1	2	2	1	1	4	31	2	4
11/20/2020 15:37:49	11/20/2020 15:41:41	0	100	232	1	11/20/2020 15:41:42	R_2aVkFQpF9TpRUWf	anonymous	EN	.9	1	0	0	0	0	0	0	0		0	0	0		0						0	0		0	0		1	1	1	1	1	1	2	2	1	1	4	26	4	4
11/20/2020 15:35:47	11/20/2020 15:41:44	0	100	356	1	11/20/2020 15:41:44	R_2ClgmZ9P0Kw2TY2	anonymous	EN	.9	1	0	0	0	0	0	0	0		0	0	0		0						0	0		0	0		1	1	1	1	1	1	2	2	1	1	4	62	5	4
11/20/2020 15:38:54	11/20/2020 15:42:03	0	100	189	1	11/20/2020 15:42:03	R_2BbTBMJbMW3YuGs	anonymous	EN	.9	1	0	0	0	0	0	0	0		0	0	0		0						0	0		0	0		1	1	1	1	1	1	2	2	1	1	4	38	4	4
11/20/2020 15:36:53	11/20/2020 15:42:15	0	100	322	1	11/20/2020 15:42:15	R_12brPmxBY4nJhab	anonymous	EN	.9	1	0	0	0	0	0	0	0		0	0	0		0						0	0		0	0		1	1	1	1	1	1	1	2	1	1	4	25	2	4
11/20/2020 15:40:21	11/20/2020 15:42:57	0	100	155	1	11/20/2020 15:42:57	R_PGQGf1e8i1DYC7T	anonymous	EN	.9	1	0	0	0	0	0	0	0		0	0	0		0						0	0		0	0		1	1	1	1	1	1	2	2	1	1	4	36	2	4
11/20/2020 15:39:25	11/20/2020 15:43:07	0	100	221	1	11/20/2020 15:43:07	R_8unf1wRNeWwoBfX	anonymous	EN	.9	1	0	0	0	0	0	0	0		0	0	0		0						0	0		0	0		1	1	1	1	1	1	2	2	1	1	4	32	5	4
11/20/2020 15:38:43	11/20/2020 15:43:10	0	100	266	1	11/20/2020 15:43:10	R_rrJAe51vpIi9xEB	anonymous	EN	.9	1	0	0	0	0	0	0	0		0	0	0		0						0	0		0	0		1	1	1	1	1	1	2	2	1	1	4	35	5	4
11/20/2020 15:37:35	11/20/2020 15:43:55	0	100	380	1	11/20/2020 15:43:56	R_22RiP1I77yiwjZ5	anonymous	EN	.9	1	0	0	0	0	0	0	0		0	0	0		0						0	0		0	0		1	1	1	1	1	1	2	2	1	1	4	30	4	4
11/20/2020 15:40:26	11/20/2020 15:44:40	0	100	254	1	11/20/2020 15:44:41	R_2YmNOuhlCvvuJI5	anonymous	EN	.9	1	0	0	0	0	0	0	0		0	0	0		0						0	0		0	0		1	1	1	1	1	1	2	2	1	1	4	32	4	4
11/20/2020 15:33:41	11/20/2020 15:45:25	0	100	703	1	11/20/2020 15:45:25	R_1LMNdw1bUjEI0ZF	anonymous	EN	.9	1	0	0	0	0	0	0	0		0	0	0		0						0	0		0	0		1	1	1	1	1	1	2	2	1	1	4	44	2	4
11/20/2020 15:42:42	11/20/2020 15:46:34	0	100	231	1	11/20/2020 15:46:34	R_1EfUGa5NUQ18oKt	anonymous	EN	.9	1	0	0	0	0	0	0	0		0	0	0		0						0	0		0	0		2	1	1	1	1	1	2	2	1	1	4	31	4	4
11/20/2020 15:43:25	11/20/2020 15:48:40	0	100	315	1	11/20/2020 15:48:40	R_RqaP5MfuKWPXZZv	anonymous	EN	.9	1	0	0	0	0	0	0	0		0	0	0		0						0	0		0	0		1	1	1	1	1	1	2	2	2	1	4	41	3	4
11/20/2020 15:32:07	11/20/2020 15:48:47	0	100	1000	1	11/20/2020 15:48:47	R_DjmTFbBcj6IwCxr	anonymous	EN	.9	1	0	0	0	0	0	0	0		0	0	0		0						0	0		0	0		2	1	1	1	1	1	2	2	2	1	4	61	3	4
11/20/2020 15:45:34	11/20/2020 15:49:37	0	100	242	1	11/20/2020 15:49:37	R_XikXeTbnTDek5vX	anonymous	EN	.9	1	0	0	0	0	0	0	0		0	0	0		0						0	0		0	0		2	1	1	1	1	1	2	2	1	1	4	47	4	4
11/20/2020 15:46:41	11/20/2020 15:50:09	0	100	207	1	11/20/2020 15:50:09	R_3G33c4h5Ad22Tfj	anonymous	EN	.9	1	0	0	0	0	0	0	0		0	0	0		0						0	0		0	0		1	1	1	1	1	1	2	2	1	1	4	30	4	4
11/20/2020 15:26:19	11/20/2020 15:50:27	0	100	1447	1	11/20/2020 15:50:27	R_25u2PrKZKPJD2pi	anonymous	EN	.9	1	0	0	0	0	0	0	0		0	0	0		0						0	0		0	0		1	1	1	1	1	1	2	2	2	1	4	31	2	4
11/20/2020 15:46:48	11/20/2020 15:51:18	0	100	270	1	11/20/2020 15:51:18	R_sRaAOiip2Bmib0l	anonymous	EN	.9	1	0	0	0	0	0	0	0		0	0	0		0						0	0		0	0		1	1	1	1	1	1	2	2	1	1	4	55	3	4
11/20/2020 15:48:48	11/20/2020 15:53:12	0	100	264	1	11/20/2020 15:53:13	R_vNc65WavzotcG4x	anonymous	EN	.9	1	0	0	0	0	0	0	0		0	0	0		0						0	0		0	0		2	1	1	1	1	1	2	2	4	1	4	29	4	4
11/20/2020 15:41:28	11/20/2020 15:53:13	0	100	705	1	11/20/2020 15:53:14	R_vVmU3ILAPH3CbbX	anonymous	EN	.9	1	0	0	0	0	0	0	0		0	0	0		0						0	0		0	0		1	1	1	1	1	1	2	2	2	1	4	40	4	4
11/20/2020 15:50:13	11/20/2020 15:54:29	0	100	255	1	11/20/2020 15:54:29	R_1KjZ1gAXSFxXBaM	anonymous	EN	.9	1	0	0	0	0	0	0	0		0	0	0		0						0	0		0	0		1	1	1	1	1	1	2	2	1	1	4	73	5	4
11/20/2020 15:51:35	11/20/2020 15:54:44	0	100	189	1	11/20/2020 15:54:44	R_3KqeJXp8FKITsn8	anonymous	EN	.9	1	0	0	0	0	0	0	0		0	0	0		0						0	0		0	0		1	1	1	1	1	1	2	2	1	1	4	64	3	4
11/20/2020 15:48:17	11/20/2020 15:54:49	0	100	391	1	11/20/2020 15:54:49	R_54tGvGHkRGSNSQF	anonymous	EN	.7	1	0	0	0	0	0	0	0		0	0	0		0						0	0		0	0		2	1	1	1	1	1	1	2	1	1	4	44	4	4
11/20/2020 15:51:42	11/20/2020 15:58:38	0	100	415	1	11/20/2020 15:58:38	R_1Ej0JwBaCNuGOW8	anonymous	EN	.9	1	0	0	0	0	0	0	0		0	0	0		0						0	0		0	0		1	1	1	1	1	1	2	2	1	1	4	58	3	4
11/20/2020 15:55:49	11/20/2020 15:58:45	0	100	175	1	11/20/2020 15:58:45	R_QgFSs4PvDcea5xf	anonymous	EN	.9	1	0	0	0	0	0	0	0		0	0	0		0						0	0		0	0		1	1	1	1	1	1	2	2	2	1	4	26	3	4
11/20/2020 15:51:30	11/20/2020 15:59:14	0	100	464	1	11/20/2020 15:59:14	R_upR0dWXBI0pZlwR	anonymous	EN	.9	1	0	0	0	0	0	0	0		0	0	0		0						0	0		0	0		1	1	1	1	1	1	2	2	1	1	4	54	3	4
11/20/2020 15:55:50	11/20/2020 15:59:39	0	100	229	1	11/20/2020 15:59:40	R_1r3up1X0CPd1fHB	anonymous	EN	.9	1	0	0	0	0	0	0	0		0	0	0		0						0	0		0	0		1	1	1	1	1	1	2	2	4	1	4	25	4	4
11/20/2020 15:56:38	11/20/2020 16:00:00	0	100	201	1	11/20/2020 16:00:01	R_bvFGOa2HJbWc92N	anonymous	EN	.9	1	0	0	0	0	0	0	0		0	0	0		0						0	0		0	0		2	1	1	1	1	1	2	2	1	1	4	60	2	4
11/20/2020 15:46:44	11/20/2020 16:00:12	0	100	808	1	11/20/2020 16:00:12	R_86T7uXUxklYi9SF	anonymous	EN	.9	1	0	0	0	0	0	0	0		0	0	0		0						0	0		0	0		1	1	1	1	1	1	1	2	1	1	4	37	4	4
11/20/2020 15:57:11	11/20/2020 16:00:18	0	100	187	1	11/20/2020 16:00:19	R_1ieavxpmAhYP1aq	anonymous	EN	.9	1	0	0	0	0	0	0	0		0	0	0		0						0	0		0	0		2	1	1	1	1	1	2	2	1	1	4	41	5	4
11/20/2020 15:57:55	11/20/2020 16:00:41	0	100	165	1	11/20/2020 16:00:41	R_RIcdeoESjTxMUSd	anonymous	EN	.9	1	0	0	0	0	0	0	0		0	0	0		0						0	0		0	0		2	1	1	1	1	1	1	2	6	1	4	40	4	4
11/20/2020 15:57:08	11/20/2020 16:00:47	0	100	219	1	11/20/2020 16:00:48	R_DBSEsgKjRgmLCWB	anonymous	EN	.9	1	0	0	0	0	0	0	0		0	0	0		0						0	0		0	0		1	1	1	1	1	1	2	2	1	1	4	59	5	4
11/20/2020 16:01:35	11/20/2020 16:04:21	0	100	165	1	11/20/2020 16:04:21	R_4SMxPOv8VTMyEqR	anonymous	EN	.7	1	0	0	0	0	0	0	0		0	0	0		0						0	0		0	0		2	1	1	1	1	1	2	2	1	1	4	25	4	4
11/20/2020 15:59:37	11/20/2020 16:06:12	0	100	394	1	11/20/2020 16:06:12	R_RzbYnPJIQC6taLL	anonymous	EN	.9	1	0	0	0	0	0	0	0		0	0	0		0						0	0		0	0		1	1	1	1	1	1	2	2	2	1	4	34	3	4
11/20/2020 16:04:40	11/20/2020 16:06:45	0	100	125	1	11/20/2020 16:06:45	R_brXNJdKOZcuUCVH	anonymous	EN	.9	1	0	0	0	0	0	0	0		0	0	0		0						0	0		0	0		2	1	1	1	1	1	2	2	1	1	4	28	4	4
11/20/2020 15:16:45	11/20/2020 16:07:44	0	100	3059	1	11/20/2020 16:07:45	R_3oLSxXCDesPn6BF	anonymous	EN	.9	1	0	0	0	0	0	0	0		0	0	0		0						0	0		0	0		1	1	1	1	1	1	2	2	2	1	4	38	6	4
11/20/2020 16:05:54	11/20/2020 16:08:33	0	100	159	1	11/20/2020 16:08:33	R_D2AmplLHLq1mcg1	anonymous	EN	.9	1	0	0	0	0	0	0	0		0	0	0		0						0	0		0	0		2	1	1	1	1	1	2	2	1	1	4	61	4	4
11/20/2020 16:04:53	11/20/2020 16:09:57	0	100	303	1	11/20/2020 16:09:57	R_1LCqJ3Jx9Wo5HFf	anonymous	EN	.9	1	0	0	0	0	0	0	0		0	0	0		0						0	0		0	0		2	1	1	1	1	1	2	2	7	1	4	20	2	4
11/20/2020 16:04:25	11/20/2020 16:10:15	0	100	349	1	11/20/2020 16:10:15	R_1IEPnrLcVRYDEcj	anonymous	EN	.9	1	0	0	0	0	0	0	0		0	0	0		0						0	0		0	0		1	1	1	1	1	1	2	2	2	1	4	37	3	4
11/20/2020 16:08:38	11/20/2020 16:11:06	0	100	148	1	11/20/2020 16:11:06	R_1FKbjIasjTQB5y0	anonymous	EN	.7	1	0	0	0	0	0	0	0		0	0	0		0						0	0		0	0		3	1	1	1	1	1	2	2	1	1	4	23	2	4
11/20/2020 16:05:59	11/20/2020 16:11:10	0	100	310	1	11/20/2020 16:11:10	R_3lQVCIxgcxLbDM7	anonymous	EN	.9	1	0	0	0	0	0	0	0		0	0	0		0						0	0		0	0		1	1	1	1	1	1	2	2	1	1	4	61	4	4
11/20/2020 16:08:35	11/20/2020 16:12:27	0	100	232	1	11/20/2020 16:12:27	R_1LhDAAHLC20ce9T	anonymous	EN	.9	1	0	0	0	0	0	0	0		0	0	0		0						0	0		0	0		1	1	1	1	1	1	2	2	1	1	4	38	4	4
11/20/2020 16:12:50	11/20/2020 16:15:32	0	100	161	1	11/20/2020 16:15:32	R_31bYGzkPFiO5yRe	anonymous	EN	.9	1	0	0	0	0	0	0	0		0	0	0		0						0	0		0	0		2	1	1	1	1	1	2	2	1	1	4	33	4	4
11/20/2020 16:09:27	11/20/2020 16:16:18	0	100	411	1	11/20/2020 16:16:18	R_3EnUOuZJe14XpiT	anonymous	EN	.9	1	0	0	0	0	0	0	0		0	0	0		0						0	0		0	0		2	1	1	1	1	1	2	2	1	1	4	27	4	4
11/20/2020 16:10:32	11/20/2020 16:18:16	0	100	464	1	11/20/2020 16:18:17	R_2XaPmjdYVjTZIhP	anonymous	EN	.9	1	0	0	0	0	0	0	0		0	0	0		0						0	0		0	0		2	1	1	1	1	1	2	2	1	1	4	42	2	4
11/20/2020 16:16:29	11/20/2020 16:19:04	0	100	155	1	11/20/2020 16:19:05	R_3xcGPrXzJ23hyEh	anonymous	EN	.9	1	0	0	0	0	0	0	0		0	0	0		0						0	0		0	0		1	1	1	1	1	1	2	2	1	1	4	37	2	4
11/20/2020 16:17:27	11/20/2020 16:20:06	0	100	159	1	11/20/2020 16:20:06	R_1gO2jdVYpAMf8vr	anonymous	EN	.9	1	0	0	0	0	0	0	0		0	0	0		0						0	0		0	0		1	1	1	1	1	1	2	2	1	1	4	41	4	4
11/20/2020 16:13:19	11/20/2020 16:20:31	0	100	432	1	11/20/2020 16:20:32	R_2wmLLs5U85lkVFY	anonymous	EN	.9	1	0	0	0	0	0	0	0		0	0	0		0						0	0		0	0		2	1	1	1	1	1	2	2	1	1	4	53	4	4
11/20/2020 16:17:29	11/20/2020 16:21:22	0	100	232	1	11/20/2020 16:21:22	R_2Y9tRRGNGMSmX4v	anonymous	EN	.9	1	0	0	0	0	0	0	0		0	0	0		0						0	0		0	0		2	1	1	1	1	1	2	2	4	1	4	19	2	4
11/20/2020 16:19:03	11/20/2020 16:21:33	0	100	150	1	11/20/2020 16:21:34	R_2Seum7ZkwB2AvBi	anonymous	EN	.9	1	0	0	0	0	0	0	0		0	0	0		0						0	0		0	0		1	1	1	1	1	1	2	2	1	1	4	67	2	4
11/20/2020 16:20:59	11/20/2020 16:23:01	0	100	121	1	11/20/2020 16:23:01	R_2WU4b6yQXqjd7zv	anonymous	EN	.9	1	0	0	0	0	0	0	0		0	0	0		0						0	0		0	0		2	1	1	1	1	1	2	2	1	1	4	40	4	4
11/20/2020 16:20:07	11/20/2020 16:23:27	0	100	200	1	11/20/2020 16:23:27	R_2YxgbTpI7hxkih3	anonymous	EN	.9	1	0	0	0	0	0	0	0		0	0	0		0						0	0		0	0		1	1	1	1	1	1	2	2	4	1	4	59	4	4
11/20/2020 16:22:50	11/20/2020 16:25:33	0	100	163	1	11/20/2020 16:25:33	R_3EsdwJ3wnU0hoK7	anonymous	EN	.9	1	0	0	0	0	0	0	0		0	0	0		0						0	0		0	0		2	1	1	1	1	1	2	2	1	1	4	24	3	4
11/20/2020 16:17:58	11/20/2020 16:25:37	0	100	458	1	11/20/2020 16:25:37	R_3PLl7evDpU7YRJJ	anonymous	EN	.9	1	0	0	0	0	0	0	0		0	0	0		0						0	0		0	0		2	1	1	1	1	1	2	2	1	1	4	63	2	4
11/20/2020 16:23:04	11/20/2020 16:26:22	0	100	198	1	11/20/2020 16:26:22	R_3lKfkAgV7gXZJhr	anonymous	EN	.9	1	0	0	0	0	0	0	0		0	0	0		0						0	0		0	0		2	1	1	1	1	1	2	2	1	1	4	55	6	4
11/20/2020 16:20:58	11/20/2020 16:26:35	0	100	337	1	11/20/2020 16:26:35	R_3MDwxPTf8QO9cZm	anonymous	EN	.9	1	0	0	0	0	0	0	0		0	0	0		0						0	0		0	0		2	1	1	1	1	1	2	2	1	1	4	54	4	4
11/20/2020 16:22:46	11/20/2020 16:27:00	0	100	254	1	11/20/2020 16:27:00	R_1ITbuZKkcegAIac	anonymous	EN	.9	1	0	0	0	0	0	0	0		0	0	0		0						0	0		0	0		2	1	1	1	1	1	1	2	7	1	4	29	4	4
11/20/2020 16:27:55	11/20/2020 16:30:55	0	100	180	1	11/20/2020 16:30:55	R_2ydOGMol6tpeq58	anonymous	EN	.9	1	0	0	0	0	0	0	0		0	0	0		0						0	0		0	0		1	1	1	1	1	1	2	2	1	1	4	49	5	4
11/20/2020 16:26:02	11/20/2020 16:31:04	0	100	302	1	11/20/2020 16:31:05	R_3OdZ1N1guTnZQ6d	anonymous	EN	.9	1	0	0	0	0	0	0	0		0	0	0		0						0	0		0	0		2	1	1	1	1	1	2	2	1	1	4	65	3	4
11/20/2020 16:25:01	11/20/2020 16:31:19	0	100	378	1	11/20/2020 16:31:19	R_2zw5k8uSRH0mOJ6	anonymous	EN	.9	1	0	0	0	0	0	0	0		0	0	0		0						0	0		0	0		2	1	1	1	1	1	2	2	1	1	4	30	4	4
11/20/2020 16:30:22	11/20/2020 16:32:13	0	100	111	1	11/20/2020 16:32:14	R_bJldlwaSN3fDTNv	anonymous	EN	.9	1	0	0	0	0	0	0	0		0	0	0		0						0	0		0	0		2	1	1	1	1	1	2	2	1	1	4	49	4	4
11/20/2020 16:29:45	11/20/2020 16:33:13	0	100	208	1	11/20/2020 16:33:13	R_0NSRDJnu16FFyBH	anonymous	EN	.9	1	0	0	0	0	0	0	0		0	0	0		0						0	0		0	0		2	1	1	1	1	1	2	2	1	1	4	69	2	4
11/20/2020 16:29:13	11/20/2020 16:34:31	0	100	317	1	11/20/2020 16:34:31	R_2YzH0zwhcYVw59H	anonymous	EN	.9	1	0	0	0	0	0	0	0		0	0	0		0						0	0		0	0		2	1	1	1	1	1	2	2	2	1	4	66	2	4
11/20/2020 16:32:59	11/20/2020 16:36:16	0	100	196	1	11/20/2020 16:36:16	R_3PtNWI3W8AyduLk	anonymous	EN	.9	1	0	0	0	0	0	0	0		0	0	0		0						0	0		0	0		1	1	1	1	1	1	2	2	4	1	4	34	4	4
11/20/2020 16:34:16	11/20/2020 16:36:41	0	100	144	1	11/20/2020 16:36:41	R_1LGxgawdz3RR9gT	anonymous	EN	.9	1	0	0	0	0	0	0	0		0	0	0		0						0	0		0	0		1	1	1	1	1	1	2	2	1	1	4	45	4	4
11/20/2020 16:34:29	11/20/2020 16:38:16	0	100	226	1	11/20/2020 16:38:16	R_2QLOq6bVn4vH41t	anonymous	EN	.9	1	0	0	0	0	0	0	0		0	0	0		0						0	0		0	0		1	1	1	1	1	1	2	2	2	1	4	45	4	4
11/20/2020 16:32:11	11/20/2020 16:38:34	0	100	383	1	11/20/2020 16:38:35	R_UW2yEI2CihSzsyt	anonymous	EN	.9	1	0	0	0	0	0	0	0		0	0	0		0						0	0		0	0		2	1	1	1	1	1	2	2	1	1	4	30	5	4
11/20/2020 16:31:52	11/20/2020 16:38:44	0	100	412	1	11/20/2020 16:38:44	R_2e2MJ4P74DFFswv	anonymous	EN	.9	1	0	0	0	0	0	0	0		0	0	0		0						0	0		0	0		2	1	1	1	1	1	2	2	2	1	4	33	2	4
11/20/2020 16:34:15	11/20/2020 16:39:24	0	100	308	1	11/20/2020 16:39:24	R_yPDBIWz6Xqy16YV	anonymous	EN	.9	1	0	0	0	0	0	0	0		0	0	0		0						0	0		0	0		2	1	1	1	1	1	2	2	2	1	4	43	4	4
11/20/2020 16:38:00	11/20/2020 16:39:54	0	100	113	1	11/20/2020 16:39:54	R_2q2hHpOthti9rGP	anonymous	EN	.9	1	0	0	0	0	0	0	0		0	0	0		0						0	0		0	0		2	1	1	1	1	1	2	2	1	1	4	23	5	4
11/20/2020 16:37:27	11/20/2020 16:41:15	0	100	228	1	11/20/2020 16:41:15	R_BrKX4xtOVwfu10J	anonymous	EN	.9	1	0	0	0	0	0	0	0		0	0	0		0						0	0		0	0		2	1	1	1	1	1	2	2	2	1	4	30	2	4
11/20/2020 16:39:08	11/20/2020 16:42:02	0	100	173	1	11/20/2020 16:42:03	R_3MccerTWKRpwu78	anonymous	EN	.9	1	0	0	0	0	0	0	0		0	0	0		0						0	0		0	0		3	1	1	1	1	1	2	2	1	1	4	21	2	4
11/20/2020 16:40:00	11/20/2020 16:42:07	0	100	126	1	11/20/2020 16:42:07	R_33wFQjhgUxpJBER	anonymous	EN	.9	1	0	0	0	0	0	0	0		0	0	0		0						0	0		0	0		1	1	1	1	1	1	2	2	1	1	4	54	5	4
11/20/2020 16:42:29	11/20/2020 16:45:33	0	100	184	1	11/20/2020 16:45:34	R_1ey3ykvuiaRxUvQ	anonymous	EN	.7	1	0	0	0	0	0	0	0		0	0	0		0						0	0		0	0		1	1	1	1	1	1	2	2	2	1	4	44	4	4
11/20/2020 16:43:47	11/20/2020 16:47:37	0	100	230	1	11/20/2020 16:47:38	R_2q1O3H5s0lCya2B	anonymous	EN	.9	1	0	0	0	0	0	0	0		0	0	0		0						0	0		0	0		2	1	1	1	1	1	2	2	1	1	4	24	4	4
11/20/2020 16:41:28	11/20/2020 16:49:11	0	100	463	1	11/20/2020 16:49:12	R_2UfkSkGCWqbXNFH	anonymous	EN	.9	1	0	0	0	0	0	0	0		0	0	0		0						0	0		0	0		1	1	1	1	1	1	2	2	1	1	4	30	5	4
11/20/2020 16:46:56	11/20/2020 16:49:24	0	100	148	1	11/20/2020 16:49:25	R_12xMYE6NFsTpqWK	anonymous	EN	.9	1	0	0	0	0	0	0	0		0	0	0		0						0	0		0	0		1	1	1	1	1	1	2	2	1	1	4	34	5	4
11/20/2020 16:42:35	11/20/2020 16:53:00	0	100	625	1	11/20/2020 16:53:00	R_2s1JHOBF9sRHKnF	anonymous	EN	.9	1	0	0	0	0	0	0	0		0	0	0		0						0	0		0	0		1	1	1	1	1	1	2	2	2	1	4	35	2	4
11/20/2020 16:50:42	11/20/2020 16:53:08	0	100	145	1	11/20/2020 16:53:08	R_2wGq8YbMCnAR0zh	anonymous	EN	.9	1	0	0	0	0	0	0	0		0	0	0		0						0	0		0	0		1	1	1	1	1	1	2	2	2	1	4	35	4	4
11/20/2020 16:51:27	11/20/2020 16:53:49	0	100	141	1	11/20/2020 16:53:49	R_2qwLyezLFrmhsUw	anonymous	EN	.9	1	0	0	0	0	0	0	0		0	0	0		0						0	0		0	0		1	1	1	1	1	1	2	2	1	1	4	34	5	4
11/20/2020 16:52:17	11/20/2020 16:55:18	0	100	180	1	11/20/2020 16:55:18	R_1mLaKOgZzXkmgVR	anonymous	EN	.9	1	0	0	0	0	0	0	0		0	0	0		0						0	0		0	0		1	1	1	1	1	1	2	2	2	1	4	30	2	4
11/20/2020 16:47:48	11/20/2020 16:55:24	0	100	455	1	11/20/2020 16:55:25	R_1BOWFvrMbMZcIZS	anonymous	EN	.9	1	0	0	0	0	0	0	0		0	0	0		0						0	0		0	0		1	1	1	1	1	1	2	2	2	1	4	35	4	4
11/20/2020 16:51:07	11/20/2020 16:55:36	0	100	268	1	11/20/2020 16:55:36	R_2YED7R3LInBZrVT	anonymous	EN	.9	1	0	0	0	0	0	0	0		0	0	0		0						0	0		0	0		1	1	1	1	1	1	2	2	1	1	4	34	2	4
11/20/2020 16:52:30	11/20/2020 16:55:51	0	100	200	1	11/20/2020 16:55:51	R_2lYeQCpzD4aRw9b	anonymous	EN	.9	1	0	0	0	0	0	0	0		0	0	0		0						0	0		0	0		2	1	1	1	1	1	2	2	1	1	4	50	2	4
11/20/2020 16:50:10	11/20/2020 16:55:56	0	100	346	1	11/20/2020 16:55:57	R_3jT1REkYQkSAFDv	anonymous	EN		1	0	0	0	0	0	0	0		0	0	0		0						0	0		0	0		2	1	1	1	1	1	2	2	1	1	4	33	2	4
11/20/2020 16:54:29	11/20/2020 16:56:36	0	100	127	1	11/20/2020 16:56:36	R_3e2X7g7jKXlQijC	anonymous	EN	.9	1	0	0	0	0	0	0	0		0	0	0		0						0	0		0	0		1	1	1	1	1	1	2	2	1	1	4	32	5	4
11/20/2020 16:40:51	11/20/2020 16:56:50	0	100	959	1	11/20/2020 16:56:51	R_tDp5WEQdHcG0yTT	anonymous	EN	.9	1	0	0	0	0	0	0	0		0	0	0		0						0	0		0	0		1	1	1	1	1	1	2	2	1	1	4	33	4	4
11/20/2020 16:40:44	11/20/2020 16:57:10	0	100	986	1	11/20/2020 16:57:11	R_3IWz7y2SMbNPdre	anonymous	EN	.9	1	0	0	0	0	0	0	0		0	0	0		0						0	0		0	0		2	1	1	1	1	1	1	2	1	1	4	26	5	4
11/20/2020 16:54:38	11/20/2020 16:58:00	0	100	201	1	11/20/2020 16:58:00	R_3kIevZnPrr9G1GN	anonymous	EN	.9	1	0	0	0	0	0	0	0		0	0	0		0						0	0		0	0		1	1	1	1	1	1	1	2	2	1	4	47	5	4
11/20/2020 16:57:59	11/20/2020 16:59:57	0	100	118	1	11/20/2020 16:59:58	R_23ZQMtd21Tsn9Ho	anonymous	EN	.9	1	0	0	0	0	0	0	0		0	0	0		0						0	0		0	0		1	1	1	1	1	1	2	2	1	1	4	26	4	4
11/20/2020 16:57:26	11/20/2020 17:00:12	0	100	166	1	11/20/2020 17:00:12	R_1rPkPPyuBJdyRdD	anonymous	EN	.9	1	0	0	0	0	0	0	0		0	0	0		0						0	0		0	0		1	1	1	1	1	1	2	2	1	1	4	43	3	4
11/20/2020 16:57:50	11/20/2020 17:00:20	0	100	149	1	11/20/2020 17:00:20	R_2rDerf9Rm0ubiMq	anonymous	EN	.9	1	0	0	0	0	0	0	0		0	0	0		0						0	0		0	0		1	1	1	1	1	1	2	2	1	1	4	43	4	4
11/20/2020 16:53:01	11/20/2020 17:00:50	0	100	469	1	11/20/2020 17:00:51	R_po9034MiAnIteSJ	anonymous	EN	.9	1	0	0	0	0	0	0	0		0	0	0		0						0	0		0	0		1	1	1	1	1	1	2	2	2	1	4	30	2	4
11/20/2020 16:43:55	11/20/2020 17:01:04	0	100	1029	1	11/20/2020 17:01:04	R_1FbVaFA0eB0GPqr	anonymous	EN	.9	1	0	0	0	0	0	0	0		0	0	0		0						0	0		0	0		2	1	1	1	1	1	2	2	1	1	4	29	5	4
11/20/2020 16:58:29	11/20/2020 17:02:19	0	100	230	1	11/20/2020 17:02:20	R_3F3uV5yMZMdMflb	anonymous	EN	.9	1	0	0	0	0	0	0	0		0	0	0		0						0	0		0	0		1	1	1	1	1	1	1	2	2	1	4	32	5	4
11/20/2020 17:05:59	11/20/2020 17:08:25	0	100	145	1	11/20/2020 17:08:26	R_3m9kT4Ffple3iXV	anonymous	EN	.9	1	0	0	0	0	0	0	0		0	0	0		0						0	0		0	0		1	1	1	1	1	1	1	2	1	1	4	39	5	4
11/20/2020 17:00:08	11/20/2020 17:08:36	0	100	507	1	11/20/2020 17:08:36	R_2WIRy2ZdQiykuEC	anonymous	EN	.9	1	0	0	0	0	0	0	0		0	0	0		0						0	0		0	0		1	1	1	1	1	1	2	2	1	1	4	33	4	4
11/20/2020 17:07:35	11/20/2020 17:10:31	0	100	175	1	11/20/2020 17:10:31	R_2VaRUhMl1Rajhmc	anonymous	EN	.9	1	0	0	0	0	0	0	0		0	0	0		0						0	0		0	0		1	1	1	1	1	1	2	2	1	1	4	53	4	4
11/20/2020 17:04:56	11/20/2020 17:11:07	0	100	371	1	11/20/2020 17:11:07	R_3fGDssnCFru7jb3	anonymous	EN	.9	1	0	0	0	0	0	0	0		0	0	0		0						0	0		0	0		1	1	1	1	1	1	1	2	1	1	4	65	2	4
11/20/2020 17:08:22	11/20/2020 17:12:09	0	100	226	1	11/20/2020 17:12:09	R_zV9RqHnCyafcdyN	anonymous	EN	.9	1	0	0	0	0	0	0	0		0	0	0		0						0	0		0	0		2	1	1	1	1	1	2	2	1	1	4	33	2	4
11/20/2020 17:11:35	11/20/2020 17:14:19	0	100	163	1	11/20/2020 17:14:19	R_2ZIDIzQHSt18XlK	anonymous	EN	.9	1	0	0	0	0	0	0	0		0	0	0		0						0	0		0	0		1	1	1	1	1	1	2	2	1	1	4	55	5	4
11/20/2020 17:04:26	11/20/2020 17:15:44	0	100	678	1	11/20/2020 17:15:44	R_cNGngM4YyzW8oeJ	anonymous	EN	.9	1	0	0	0	0	0	0	0		0	0	0		0						0	0		0	0		2	1	1	1	1	1	2	2	1	1	4	42	4	4
11/20/2020 17:09:38	11/20/2020 17:16:01	0	100	383	1	11/20/2020 17:16:02	R_3IXgZ84ST9vIMXC	anonymous	EN	.9	1	0	0	0	0	0	0	0		0	0	0		0						0	0		0	0		2	1	1	1	1	1	2	2	2	1	4	54	4	4
11/20/2020 17:20:41	11/20/2020 17:23:21	0	100	160	1	11/20/2020 17:23:21	R_25XuZmSdxK5dQkr	anonymous	EN	.9	1	0	0	0	0	0	0	0		0	0	0		0						0	0		0	0		1	1	1	1	1	1	2	2	4	1	4	22	4	4
11/20/2020 17:26:19	11/20/2020 17:30:49	0	100	269	1	11/20/2020 17:30:49	R_2cioUjT6we91DFv	anonymous	EN	.7	1	0	0	0	0	0	0	0		0	0	0		0						0	0		0	0		2	1	1	1	1	1	2	2	1	1	4	36	5	4
11/20/2020 17:35:29	11/20/2020 17:38:05	0	100	156	1	11/20/2020 17:38:06	R_1FFXAVNw2CAM0KE	anonymous	EN	.9	1	0	0	0	0	0	0	0		0	0	0		0						0	0		0	0		2	1	1	1	1	1	2	2	4	1	4	29	6	4
11/20/2020 17:38:51	11/20/2020 17:41:25	0	100	154	1	11/20/2020 17:41:25	R_Ulqd5zSnXKDNG5H	anonymous	EN	.9	1	0	0	0	0	0	0	0		0	0	0		0						0	0		0	0		2	1	1	1	1	1	1	2	1	1	4	35	4	4
11/20/2020 17:38:48	11/20/2020 17:50:12	0	100	683	1	11/20/2020 17:50:12	R_1QnMiJ5YP573235	anonymous	EN	.9	1	0	0	0	0	0	0	0		0	0	0		0						0	0		0	0		2	1	1	1	1	1	2	2	1	1	4	34	4	4
11/20/2020 17:49:07	11/20/2020 17:53:17	0	100	250	1	11/20/2020 17:53:18	R_3HY8WYbJw2Ppw13	anonymous	EN	.9	1	0	0	0	0	0	0	0		0	0	0		0						0	0		0	0		2	1	1	1	1	1	2	2	1	1	4	49	4	4
11/20/2020 17:51:08	11/20/2020 17:54:14	0	100	185	1	11/20/2020 17:54:15	R_2dNoqyhu16SM8BA	anonymous	EN	.9	1	0	0	0	0	0	0	0		0	0	0		0						0	0		0	0		2	1	1	1	1	1	2	2	1	1	4	34	4	4
11/20/2020 17:50:28	11/20/2020 17:54:54	0	100	265	1	11/20/2020 17:54:54	R_10I2yIVqG034oHD	anonymous	EN	.9	1	0	0	0	0	0	0	0		0	0	0		0						0	0		0	0		1	1	1	1	1	1	1	2	1	1	4	31	4	4
11/20/2020 17:51:49	11/20/2020 17:57:34	0	100	344	1	11/20/2020 17:57:34	R_2woduCgkwDyW0OD	anonymous	EN	.7	1	0	0	0	0	0	0	0		0	0	0		0						0	0		0	0		2	1	1	1	1	1	2	2	1	1	4	28	4	4
11/20/2020 17:56:43	11/20/2020 18:00:56	0	100	253	1	11/20/2020 18:00:56	R_1i8RyEYicuqlQM3	anonymous	EN	.7	1	0	0	0	0	0	0	0		0	0	0		0						0	0		0	0		2	1	1	1	1	1	2	2	1	1	4	28	4	4
11/20/2020 17:57:38	11/20/2020 18:01:28	0	100	229	1	11/20/2020 18:01:28	R_2Qfw2w1aHwBC9eO	anonymous	EN	.9	1	0	0	0	0	0	0	0		0	0	0		0						0	0		0	0		2	1	1	1	1	1	2	2	1	1	4	45	4	4
11/20/2020 17:59:47	11/20/2020 18:03:08	0	100	200	1	11/20/2020 18:03:08	R_3ESiOhZRSImVbZ4	anonymous	EN	.9	1	0	0	0	0	0	0	0		0	0	0		0						0	0		0	0		2	1	1	1	1	1	2	2	1	1	4	38	3	4
11/20/2020 17:57:23	11/20/2020 18:08:04	0	100	641	1	11/20/2020 18:08:05	R_1CD8uXSohM7us3Q	anonymous	EN	.9	1	0	0	0	0	0	0	0		0	0	0		0						0	0		0	0		1	1	1	1	1	1	2	2	4	1	4	30	5	4
11/20/2020 18:09:18	11/20/2020 18:11:49	0	100	150	1	11/20/2020 18:11:49	R_2amEhpWV4QNHDbw	anonymous	EN	.9	1	0	0	0	0	0	0	0		0	0	0		0						0	0		0	0		1	1	1	1	1	1	2	2	2	1	4	30	4	4
11/20/2020 18:09:46	11/20/2020 18:14:43	0	100	297	1	11/20/2020 18:14:44	R_2aXimagh3LURXNZ	anonymous	EN	.9	1	0	0	0	0	0	0	0		0	0	0		0						0	0		0	0		2	1	1	1	1	1	2	2	7	1	4	36	3	4
11/20/2020 17:54:16	11/20/2020 18:15:30	0	100	1274	1	11/20/2020 18:15:30	R_2SlzCtsgcJR3C33	anonymous	EN	.9	1	0	0	0	0	0	0	0		0	0	0		0						0	0		0	0		1	1	1	1	1	1	2	2	1	1	4	30	4	4
11/20/2020 15:20:29	11/20/2020 18:15:47	0	100	10517	1	11/20/2020 18:15:47	R_10C9E1DOOEUTNY6	anonymous	EN	.9	1	0	0	0	0	0	0	0		0	0	0		0						0	0		0	0		2	1	1	1	1	1	2	2	1	1	4	56	5	4
11/20/2020 18:16:22	11/20/2020 18:22:54	0	100	392	1	11/20/2020 18:22:55	R_2OHePZHCwAk2OFr	anonymous	EN		1	0	0	0	0	0	0	0		0	0	0		0						0	0		0	0		1	1	1	1	1	1	1	2	1	1	4	30	4	4
11/20/2020 18:33:12	11/20/2020 18:35:10	0	100	117	1	11/20/2020 18:35:10	R_3hEzBd7HLQwCYug	anonymous	EN	.9	1	0	0	0	0	0	0	0		0	0	0		0						0	0		0	0		2	1	1	1	1	1	1	2	1	1	4	49	4	4
11/20/2020 16:48:50	11/20/2020 16:54:46	0	95	355	0	11/20/2020 19:53:26	R_2ToBOVXVcMYt705	anonymous	EN	.9	1	0	0	0	0	0	0	0		0	0	0		0						0	0		0	0		1	1	1	1	1	1	1	2	6	1	4	63	3	4
11/20/2020 15:41:20	11/20/2020 15:46:08	0	95	287	0	11/20/2020 19:55:45	R_3PuETvA9Cx3GZSR	anonymous	EN	.7	1	0	0	0	0	0	0	0		0	0	0		0						0	0		0	0		1	1	1	1	1	1	2	2	1	1	4	30	4	4
11/20/2020 15:20:46	11/20/2020 15:24:08	0	95	201	0	11/21/2020 14:41:42	R_2EHlNAB54n2SwJ3	anonymous	EN	.9	1	0	0	0	0	0	0	0		0	0	0		0						0	0		0	0		2	1	1	1	1	1	2	2	1	1	4	74	3	4
11/20/2020 17:21:31	11/20/2020 17:35:12	0	95	820	0	11/21/2020 15:10:17	R_ehfL1vZHbmPCLG9	anonymous	EN	.9	1	0	0	0	0	0	0	0		0	0	0		0						0	0		0	0		2	1	1	1	1	1	2	2	1	1	4	66	4	4
11/21/2020 18:12:51	11/21/2020 18:15:26	0	100	154	1	11/21/2020 18:15:26	R_3sD8tePs2LkY6hX	anonymous	EN	.9	1	0	0	0	0	0	0	0		0	0	0		0						0	0		0	0		2	1	1	1	1	1	2	2	1	1	4	33	5	4
11/21/2020 18:22:08	11/21/2020 18:28:23	0	100	375	1	11/21/2020 18:28:24	R_1kXincKGx0wP9Vp	anonymous	EN	.9	1	0	0	0	0	0	0	0		0	0	0		0						0	0		0	0		1	1	1	1	1	1	1	2	1	1	4	34	4	4
11/21/2020 18:41:38	11/21/2020 18:45:23	0	100	225	1	11/21/2020 18:45:24	R_3hhi0mtbSKAD590	anonymous	EN	.9	1	0	0	0	0	0	0	0		0	0	0		0						0	0		0	0		1	1	1	1	1	1	1	2	6	1	4	27	3	4
11/21/2020 19:22:03	11/21/2020 19:24:09	0	100	125	1	11/21/2020 19:24:10	R_puPNj3hz8ISow1j	anonymous	EN	.9	1	0	0	0	0	0	0	0		0	0	0		0						0	0		0	0		1	1	1	1	1	1	2	2	1	1	4	54	5	4
11/21/2020 19:27:07	11/21/2020 19:32:43	0	100	336	1	11/21/2020 19:32:44	R_1IZ2Y3yCzf4PJPt	anonymous	EN	.9	1	0	0	0	0	0	0	0		0	0	0		0						0	0		0	0		1	1	1	1	1	1	2	2	1	1	4	40	4	4
[truncated: 42 more columns]
