# Supplementary material for: Quality control questions on Amazon’s Mechanical Turk (MTurk): A randomized trial of impact on the USAUDIT, PHQ-9, and GAD-7
Source: Behav Res Methods. 2021 Aug 6;54(2):885–97. doi: 10.3758/s13428-021-01665-8 (PMC8344397; doi:10.3758/s13428-021-01665-8)
Supplement: Supplementary file 5 — (CONSORT Table) (XLSX 11.5 kb) [file 13428_2021_1665_MOESM5_ESM.xlsx]

## Sheet: Sheet1
CONSORT 2010 Checklist	Page #
1a. Identification as a randomized trial in the title	1
1b. Structured summary of trial design, methods, results, and conclusions	2-3
2a. Scientific background and explanation of rationale	3-6
2b. Specific objectives or hypotheses	6
3a. Description of trial design, including allocation ratio	6
3b. Important changes to methods after trial commencement, with reasons	Figs. 2-3
4a. Eligibility criteria for participants	7
4b. Settings and locations where data were collected	8
5. The interventions for each group with sufficient details to allow replication, including how and when they were actually administered	Table 1
6a. Completely defined pre-specified primary and secondary outcome measures, including how and when they were assessed	8
6b. Any changes to trial outcomes after the trial commenced, with reasons	13
7a. How sample size was determined	8
7b. When applicable, explanation of any interim analyses and stopping guidelines	n/a
8a. Method used to generate random allocation sequence	7-8
8b. Type of randomisation; details of any restriction	8
9. Mechanism used to implement the random allocation sequence, describing any steps taken to conceal the sequence until interventions were assigned	7-8
10. Who generated the random allocation sequence, who enrolled participants, and who assigned participants to interventions	7-8
11a. If done, who was blinded after assignment to interventions and how	n/a
11b. If relevant, description of the similarity of interventions	n/a
12a. Statistical methods used to compare groups for primary and secondary outcomes	9
12b. Methods for additional analyses, such as subgroup analyses and adjusted analyses	n/a
13a. For each group, the numbers of participants who were randomly assigned, received intended treatment, and were analyzed for the primary outcome	Fig. 3
13b. For each group, losses and exclusions after randomization, together with reasons	Figs. 2-3
14a. Dates defining the periods of recruitment and follow-up	7
14b. Why the trial ended or was stopped	n/a
15. A table showing baseline demographic and clinical characteristics for each group	Tables 2-3
16. For each group, the number of participants included in each analysis and whether the analysis was by original assigned groups	Fig. 3
17a. For primary and secondary outcomes, results for each group, and the estimated effect size and its precision	Table 4
17b. For binary outcomes, presentation of both absolute and relative effect sizes is recommended	n/a
18. Results of any other analyses performed, distinguishing pre-specified from exploratory	n/a
19. All important harms or unintended effects in each group	n/a
20. Trial limitations, addressing sources of potential bias, imprecision, and, if relevant, multiplicity of analyses	15
21. Generalisability of the trial findings	15-16
22. Interpretation consistent with results, balancing benefits and harms, and considering other relevant evidence	14-16
23. Registration number and name of trial registry	1
24. Where the full trial protocol can be accessed, if available	References
25. Sources of funding and other support, role of funders	1
